# Supplementary material for: Three new Penicillium species isolated from the tidal flats of China
Source: PeerJ. 2022 May 6;10:e13224. doi: 10.7717/peerj.13224 (PMC9083529; doi:10.7717/peerj.13224)
Supplement: Supplemental Information 2 — View using MEGA software. [file peerj-10-13224-s002.fas]

>P._brefeldianum__CBS_235.81__GU981623
TTGCGGGATT---TGGTTTGAAAAAAAAT-ATACTTGACTCGAACTACAGGCAGACCATTGCTGGTGAGCACGGCCTTGACGGCGATGGCCAGTAAGTT----CCTTCGATACGCTCTCG---ATACCCCT---------------CGACGCGGAATGGCGGTCTGATA-TTTTTGA-CTAGCTACAACGGTACCTCCGACCTCCAGCTCGAGCGCCTGAACGTCTACTTCACCCACGTAAGTTGCG---------TGCCCAGCCAACGA--CAACCCCCGAGAGCAAT-TCTA-ACC-ATG-AATC--TTTGTTTAT---TAGGCCAGCGGTGACAAGTATGTTCCCCGTGCCGTTCTGGTCGATCTGGAGCCCGGTACCATGGATGCTGTCCGTGCCGGTCCCTTTGGCAAGCTCTTCCGTCCCGACAACTTCGTCTTGTGAGT--ACTTCTGGACGCGTGCATTGACAATTTCC-------GATGGGGAAATC-----------A--GTAGACTGACCAGGGCCG----TTTTCCG-TTGTGAACAGGACAAGGATGGCGATGGTGCG----TGC----------AGTC-TTTTCTGAT------GACT-CGAATG-------CTCTACTCTAAGAAGCAATTCGGGAATCATTGGAACCCG--CGAATATTCT-------CAAAACAGAAAGATTGATTTA-----GTTTTGATGTCTAGGCCAAATCACTACCAAGGAGCTCGGCACCGTCATGCGCTCGCTCGGCCAGAACCCCTCCGAGTCTGAGCTGCAGGACATGATCAACGAGGTGGATGCCGACAACAACGGCACCATCGACTTCCCCGGTATGCA-------------CTAAATAGCTTGGCCTTGGACTGTTGCT---TTT-TCTCCCTTGAGCC---------CA-GACTAATTGCTTTCC-GTGCACCTGCAGAGTTCCTCAGTGCTCAGTCGCTACACCTTTGCTTCTAGTTTGTCCCATCTTCGCCGTACCAACACCCCTATCGGACGAGATGGCAAGATCGCCAAACCACGTCAACTTCACAATACCCACTGGGGTCTTGTGTGCCCTGCCGAGACTCCTGAAGGACAGGCTTGTGGTCTGGTCAAGAATTTGGCACTGATGTGTTACATCACTGTCGGTACACCCAGCGAGCCCATTGTTGATTTCATGATTCAACGAAACATGGAAGTTCTGGAGGAATTTGAACCTCAAGTCACACCCAATGCTACAAAGGTGTTCGTGAACGGTGTCTGGGTCGGTATTCACCGTGACCCCACTCATCTAGTGAACACAATGCAGTCCCTCCGTCGGCGCAACATGATTTCCCACGAGGTCAGCTTGATTCGCGACATCCGTGATCGAGAGTTCAAGATTTTCACAGATGCTGGACGTGTCTGCCGACCCTTGTTCGTCGTTGATAACGACCCCAAGAGCGAAAACGCTGGGTCTCTCGTCCTCAACAAGGAGCACATTCGCCTGTTGGAGCTGGACAAGGATTTGCAACGTGAACTGCCCCCTGAGCAGCTTCGCGAGCAAGGTTTCGGATGGGACGGCTTGGTCCGATCGGGTGTTGTCGAGTACGTCGATGCCGAGGAAGAAGAGACGATCATGATTGTCATGACTCCTGAGGATTTGGAGATCTCCAAGCACCTCCAGGC
>P._caperatum_CBS_443.75__GU981660
TTGCGAGTC----CGAATGG--AGAAAAT-AGAC-TGACTCGAACTATAGGCAGACCATTGCTGGTGAGCACGGCCTTGACGGCGATGGCCAGTAAGTC----TCTTCGATAC-CACTCG---ATGCCCCT---------------CGATGCGGAATGGCGGTCTGATA-TTTTTGG-TTAGCTACAATGGTACCTCCGACCTCCAGCTGGAGCGCCTGAACGTCTACTTCACCCACGTAAGTTGCG---------TGTCCATCCAAAGA-AGAAATGCTGGAATCGAA-TCTA-ACCAATG-GATC-TTTTGTTGCT---TAGGCCGGCGGTGACAAGTACGTTCCCCGTGCCGTTCTGGTCGATCTCGAGCCCGGTACCATGGACGCTGTCCGTGCCGGTCCCTTTGGCAAGCTCTTCCGTCCCGACAACTTCGTCTTGTGAGT--GCCCTCCGACGCGTGAATTGACAATCCCC-------GATCGGAAAAAC-----------A--GTAGACTGACCGGGGCCGT---TTTCCCGCTTGTGAACAGGACAAGGACGGCGATGGTGCG----TGC----------AGCC-TTTCCCGAT------AACT-CGAACG-------CTCTATTTTAGAAAGCAGATCTTGAGCCATTGGAACCCG--TGAATATTT--------CAAAACAGATTGACTGAGATT-----AATATCATTATTAGGCCAAATCACCACCAAGGAGCTCGGCACCGTCATGCGCTCGCTCGGCCAGAACCCCTCCGAGTCCGAGTTGCAGGATATGATCAACGAGGTCGATGCCGACAACAACGGCACCATCGACTTCCCTGGTATGTA-------------CTGAAGCGCTCAGCAGTTGCCTGCTGCTC-TTTT-TCTCCCCGTAGCC---------CACGACTAATTACTTTCCTGTGCACCTGCAGAGTTCCTCAGTGCTGAGTCGGTACACATTCGCATCCAGCTTGTCCCATCTACGCCGTACCAACACGCCCATCGGCCGAGATGGCAAGATCGCTAAGCCGCGTCAACTTCACAATACTCACTGGGGTCTTGTGTGCCCCGCCGAGACTCCCGAAGGTCAAGCTTGTGGTCTTGTCAAGAACTTGGCACTGATGTGTTACATCACTGTCGGTACACCCAGCGAGCCCATCGTTGATTTCATGATTCAACGAAACATGGAAGTCCTCGAGGAGTTTGAACCACAAGTCACACCTAATGCCACCAAGGTGTTCGTGAACGGTGTCTGGGTCGGTATCCACCGTGACCCAACACATCTCGTCAACACCATGCAGTCCCTCCGCCGGCGCAACATGATCTCCCACGAGGTCAGCTTGATTCGTGACATTCGTGACCGAGAGTTCAAGATTTTCACAGATGCTGGACGTGTCTGCCGACCCCTGTTCGTTGTCGACAACGATCCCAAGAGTGAGAACGCTGGGTCATTGGTTCTGAACAAGGAGCACATTCGTCTGCTGGAGCTGGACAAGGATCTACAGCGTGAACTGCCCCCTGAGCAGCTCCGAGAGCAAGGTTTCGGATGGGACGGCTTGGTCAGATCTGGTGTTGTGGAATACGTGGATGCCGAGGAAGAAGAAACGATTATGATCGTTATGACTCCCGAGGACTTGGAGATCTCCAAGCATCTCCAGGC
>P._cluniae__CBS_326.89__KF296471
TCGCGAGTC----TCACTGA--GCAGAAT-AGAC-TGACTCAAATTACAGGCAGACCATTGCTGGTGAGCACGGCCTTGACGGCGATGGCCAGTAAGTT----TCTTCCATAC-CACTCG---ATATCCCT---------------CGACGCGGAATGGCGGTCTGATA-TTTTTGG-CTAGCTACAATGGCACCTCCGACCTCCAGCTGGAGCGCTTGAACGTTTACTTCACCCACGTAAGTTGCG---------TGTTCGTCCATCGACAAACACGCCGGACTCGAC-TCTA-ACCCATG-GATC-TTTTGTTTCT---TAGGCCAGCGGTGACAAGTACGTTCCCCGTGCCGTTCTGGTCGATCTGGAGCCCGGTACCATGGACGCTGTCCGCGCCGGTCCCTTTGGCAAGCTCTTCCGTCCCGACAACTTCGTCTTGTGAGT--GCTCCTAGACGCGTCCATTGACAATGTCC-------GATCGGCAAAAC-----------A--GGAGACTGACCAGCGCGG----TTTTCCGCGTGTGAATAGGACAAGGATGGCGATGGTGCG----TGC----------AGCC-TTATTCGAT------AGCT-CGAACG-------TTCTATTTCAAGGGGCAGTTCTGGAGCCATTTGGACCCG--CGAATATTCTCAAAACACAAAACAGAATCATTGACTTA-----GTTTCGATGTCTAGGTCAAATCACCACCAAGGAGCTCGGCACCGTCATGCGCTCGCTCGGCCAGAATCCCTCTGAGTCCGAGCTGCAGGACATGATCAACGAGGTCGATGCCGACAACAACGGCACCATCGACTTCCCCGGTATGCA-------------CCGAACTGCTCGGCAATGGA-TGTCGCTC--TTT-TCTCTATTTAACC---------CG-GACTAACTGCTTTCCCGTGCACCCGCAGAGTTCCTCAGTGCTGAGTCGCTACACCTTTGCTTCCAGTTTGTCCCATCTTCGCCGTACCAACACACCTATTGGACGAGACGGCAAGATCGCCAAACCGCGTCAACTTCACAACACCCACTGGGGTCTTGTGTGCCCTGCCGAGACTCCTGAAGGTCAGGCTTGTGGTCTGGTCAAGAACTTGGCACTGATGTGTTACATCACTGTCGGTACACCCAGCGAGCCCATCGTTGACTTCATGATTCAACGAAACATGGAAGTTTTGGAAGAGTTTGAACCACAAGTCACACCCAATGCTACAAAGGTGTTCGTGAACGGTGTCTGGGTCGGTATCCACCGTGACCCCACCCATCTAGTCAACACCATGCAGTCCCTTCGTCGGCGCAACATGATCTCTCACGAGGTCAGCTTGATTCGCGACATCCGTGACCGAGAGTTCAAGATTTTCACAGATGCTGGACGTGTCTGCCGACCCTTGTTCGTTGTTGACAATGATCCCAAGAGTGAAAACGCTGGATCACTGGTCCTCAACAAGGAGCACATTCGACTGTTGGAGCTGGACAAGGATCTGCAGCGTGAACTGCCCCCTGAGCAGCTTCGCGAGCAGGGCTTCGGATGGGATGGCTTGGTCCGATCAGGTGTTGTCGAGTACGTGGATGCTGAGGAAGAAGAGACGATCATGATCGTCATGACTCCCGAGGATCTGGAGATCTCCAAGCACCTCCAGGC
>P._coeruleum_CBS 141.45_GU981655
TTGCGAGTT----TCCATG----CAACAG-ATAC-TGACTCGAACTACAGGCAGACCATTGCTGGTGAGCACGGCCTTGATGGCGATGGCCAGTAAGTC----TCTTCGATAC-CACTTG---ATACCTCT---------------CGACACGGAATGGCGGTCTGATA-TTTTTGG-TTAGCTACAATGGTACCTCCGACCTTCAGCTCGAGCGCCTGAACGTCTACTTCACCCACGTAAGTTGCG---------TGTCCATCCAACGA-AGAAACACCAGAATTAAG-TCTA-ACCCATG-GATG-TTTTGTTTAT---CAGGCCAGCGGTGACAAGTACGTTCCCCGTGCCGTTCTGGTCGATCTGGAGCCCGGTACCATGGACGCTGTCCGTGCCGGTCCCTTTGGCAAGCTCTTCCGTCCCGACAACTTCGTCTTGTGAGT--GCCCTCAGACGCGTGCATTGACAATCTCC-------GATCGGGAAAAC-----------A--GTAGACTGACCAAGGCCGT---TTTCCCGCTTGTGAACAGGACAAGGATGGCGATGGTGCG----TGC----------AGTC-TTTCCCGGT------AGCT-CGGACG-------CTCTTTCTTAGGAAGCAGTCCTTGGGCCACTGGCACCCG--CGAAGGTTT--------TAAAACAGAATGACTGAGTTA-----TATATCATCGTTAGGCCAAATCACCACCAAGGAGCTCGGCACCGTCATGCGCTCGCTCGGCCAGAACCCCTCCGAGTCCGAGCTGCAGGATATGATCAACGAGGTCGATGCCGACAACAACGGCACCATCGACTTCCCCGGTATGTA-------------TTGAATCGCTTGGCAGTCTGCTGTGGCTC-TTTT-TCTCCCTTTAGAC---------CAAGACTGATTGCTTTTCTGTGCGCCTGCAGAGTTCCTTAGTGCTGAGTCGGTACACCTTCGCTTCCAGTTTGTCCCATCTACGCCGTACCAACACGCCCATCGGCCGAGATGGTAAAATCGCTAAGCCGCGTCAGCTTCACAATACTCACTGGGGTCTTGTGTGCCCAGCTGAGACACCCGAAGGTCAAGCTTGTGGCCTTGTCAAGAACTTGGCACTGATGTGCTATATCACCGTCGGTACACCCAGCGAGCCCATCGTTGATTTCATGATTCAACGAAACATGGAAGTCCTCGAAGAGTTTGAACCACAAGTCACACCTAATGCCACCAAGGTGTTCGTGAACGGTGTCTGGGTCGGTATCCACCGTGACCCAACCCATCTCGTCAACACCATGCAGTCCCTACGTCGGCGCAACATGATCTCCCACGAGGTTAGCTTGATTCGTGACATTCGTGACCGAGAGTTCAAGATCTTCACAGATGCTGGACGTGTGTGCCGACCTCTGTTCGTTGTTGACAACGACCCCAAGAGTGAGAACGCTGGATCGTTGGTCCTCAACAAGGAGCACATTCGCCTGCTTGAGCTGGACAAGGATCTACAACGCGAACTGCCGCCTGAGCAGCTCCGAGAGCAAGGATTCGGATGGGATGGCTTGGTCAGATCTGGTGTCGTGGAGTACGTGGATGCCGAGGAAGAAGAGACGATCATGATTGTTATGACTCCCGAGGACTTGGAAATTTCCAAGCACCTCCAGGC
>P._cremeogriseum__CBS 223.66__GU981624
TTGCGAGTTTTTATGGGTGG--GGAAAAT-ATAC-TGACTCGAATTACAGGCAGACCATTGCTGGTGAGCACGGCCTTGACGGCGATGGCCAGTAAGTT----CCTTCGATACGCTCTCG---ATACCCCT---------------CGACGCGGAATGGCGGTCTGATA-TTTTTGG-CTAGGTACAACGGTACCTCCGACCTCCAGCTCGAGCGCCTGAACGTCTACTTCACCCACGTAAGTTGCG---------TGTCCAGCCAACGA-CAAAACCCCAAAATCAAT-TCTA-ACC-ACG-AATC-TTTTGTTCAT---TAGGCCAGCGGTGACAAGTATGTTCCCCGTGCCGTTCTGGTCGATCTGGAGCCCGGTACTATGGACGCTGTCCGTGCCGGTCCCTTTGGCAAGCTCTTCCGTCCCGACAACTTCGTCTTGTGAGT--GCTCCTGGACGCGTCCATTGACAATCTCC-------GATCGGAAAAAC-----------A--TTAGACTGACCAGTGCGG----GTTTCCGCGTGTGAATAGGACAAGGATGGCGATGGTGCG----TGC----------AGCC-TTATTCGAT------AGCT-CGAACG-------TGCATTTCTAAGGAGCAGTTCTGGAGCCATTTGAACCCG--CGAATATTCT-------CAAAACAGAATCATTGACTTA-----GTTTCGATGTCTAGGCCAAATCACCACCAAGGAGCTCGGCACCGTCATGCGCTCGCTCGGCCAGAACCCCTCCGAGTCCGAGCTGCAGGACATGATCAACGAGGTCGATGCCGACAACAACGGCACCATCGACTTCCCCGGTATGCA-------------CTGAACTGCTCGGCAATGGA-TGTCGCTC--TTT-TCTCTATTTAACC---------CA-GACTAACTGCTTTCCCGTGCACCTGCAGAGTTCCTCAGTGCTGAGTCGCTACACGTTTGCTTCCAGTTTGTCTCATCTTCGCCGTACCAACACACCTATTGGACGAGACGGCAAAATTGCCAAACCGCGTCAGCTTCACAACACCCACTGGGGTCTTGTGTGCCCTGCCGAGACTCCTGAAGGTCAGGCTTGTGGTCTGGTCAAGAACTTGGCACTGATGTGTTACATCACCGTCGGTACACCCAGCGAGCCCATCGTCGACTTCATGATTCAACGAAACATGGAAGTCTTGGAAGAGTTTGAACCACAAGTCACACCCAATGCTACAAAGGTGTTCGTGAACGGTGTTTGGGTCGGTATCCACCGTGACCCCACCCATCTAGTCAACACCATGCAGTCCCTTCGTCGGCGCAACATGATCTCTCACGAGGTCAGCTTGATTCGCGACATCCGTGACCGAGAGTTCAAGATTTTCACAGACGCTGGACGTGTCTGCCGACCCTTGTTCGTTGTTGACAACGATCCCAAGAGTGAAAACGCTGGATCTCTGGTCCTCAACAAGGAGCACATTCGCCTGTTGGAGCTGGACAAGGATCTGCAGCGTGAACTGCCTCCTGAGCAGCTTCGCGAGCAAGGTTTCGGATGGGACGGCTTGGTCCGATCAGGTGTTGTCGAGTACGTGGATGCTGAGGAAGAAGAGACGATCATGATTGTCATGACTCCTGAGGATTTGGAGATCTCCAAGCACCTCCAGGC
>P._curticaule__CV2842__JX091526
TTGTGGGTTC---TGGATGG--GGAAAGT-ATAC-TGACTCGAATTACAGGCAGACCATTGCTGGTGAGCACGGCCTTGACGGCGATGGCCAGTAAGTT----CCTTCGATACACTCTCG---ATACTCCT---------------CGACGCGGAATGGCGGTCTGATA-TTTTTGA-CTAGGTACAACGGTACCTCCGACCTCCAGCTCGAGCGCCTGAACGTCTACTTCACCCACGTAAGTTGCA---------TGTCCAGCCAACGA-TGAAACACAGAAATTGAT-TCTA-ACT--TG-AATC-TCTTGTTTAT---CAGGCCAGCGGTGACAAGTATGTTCCCCGTGCCGTTCTGGTCGATCTGGAGCCCGGTACCATGGACGCTGTCCGTGCCGGTCCCTTTGGCAAGCTCTTCCGTCCCGACAACTTCGTCTTGTGAGT--GCTTCTGAACTCGTGCATTGGCAATTTCC-------GATCGGAAAAAC-----------A--GTGGACTGACCAGGGCCG----TTTCCCG----TGAACAGGACAAGGATGGCGATGGTGCG----TGC----------AGCC--TTTCCGAT------ACCC-CGAATG-------CTCTATTTTGGAGAGCAATTTTGAGGCCATTGGAACTCG--CGAAGGTTT--------CAAAACAGAAGAGCTGATTTA-----TATATGATGCATAGGCCAAATCACCACCAAGGAGCTCGGCACCGTCATGCGCTCGCTCGGCCAGAACCCCTCCGAGTCTGAGCTGCAGGACATGATCAACGAGGTCGATGCCGACAACAACGGCACCATCGACTTCCCCGGTATGCA-------------CCGAACTACTCGGCAATGAACTGTCGCTC--GTT-TCTTCATTTACCC---------CA-GACTAATTGCTTTTTCTTGCACCTGCAGAGTTCCTCAGTGCTCAGTCGCTACACCTTTGCTTCCAGTTTGTCCCATCTACGTCGTACCAACACGCCTATCGGACGAGACGGCAAGATCGCCAAACCGCGTCAACTTCACAATACCCACTGGGGTCTTGTGTGCCCTGCCGAGACTCCTGAAGGTCAAGCTTGCGGTCTGGTCAAGAATTTGGCACTGATGTGTTACATCACCGTCGGTACACCCAGCGAGCCCATCGTTGATTTCATGATTCAACGAAACATGGAGGTTCTGGAGGAGTTTGAACCTCAAGTCACGCCCAATGCTACAAAGGTGTTCGTGAACGGTGTTTGGGTCGGTATCCACCGTGACCCCACACATCTCGTCAACACCATGCAGTCCCTTCGTCGGCGCAACATGATCTCCCACGAGGTCAGCTTGATTCGCGACATCCGTGACCGAGAGTTCAAGATTTTCACGGATGCTGGACGTGTCTGCCGACCCTTGTTCGTCGTTGACAACGATCCTAAGAGTGAAAACGCTGGGTCTCTGGTCCTCAACAAGGAGCACATTCGCCTGCTAGAGCTGGACAAGGATCTACAGCGCGAACTGCCCCCAGAGCAACTCCGAGAGCAAGGGTTCGGATGGGACGGCTTGGTCCGATCGGGTGTTGTCGAGTACGTGGACGCCGAGGAAGAAGAGACGATCATGATCGTCATGACTCCTGAGGATTTGGAGATTTCCAAGCACCTCCAGGC
>P._diatomitis__CCF3904__HE651133
TTGCCTTGCG---GTTATCTCATGGAAATTCTGC-TGACCTTCTCCACAGGCAAACCATTGCTGGTGAGCACGGCCTTGACGGCGATGGCCAGTAAGTCAACTATCTTGCCGTTCAAACG---ACCCCCTCA------------AACAACGCGGAACGGCGGTCTGATATTTTTCGATCCAGCTACAACGGTACCTCCGACCTCCAGTTGGAGCGCTTGAACGTCTACTTCACCCACGTAAGCCGCAATC-CTCACCCCGCATCT------TCAATCGTCACTTTGAAT-TCTA-ATCAATG-AACG-TTCGATCACT---CAGGCCAGCGGTGACAAGTATGTTCCCCGTGCCGTTCTCGTCGATCTGGAGCCCGGTACCATGGACGCTGTCCGTGCCGGTCCCTTTGGAAAGCTCTTCCGCCCCGACAACTTCGTCTTGCGAATTGGCCTCGTTCCATATGGAGCGAGAAAATAC--------ACAACAAGAAT-----------G--GGTGACTAAC-GGGGCTGTTTTTTTTTCGTGTCTGAATAGGACAAGGATGGCGATGGTGCG-TTACGC---------------TCCTCCGAT------CGCA-TGATGG--AGGGCTTTCGTGAGGCATGGCAACTGCC-AGTCTCTGTATAGCA---GAATCTAG--------CGAATATGAATATCTAACTCA-----ATTCTGGCGGCCAGGTCAAATCACCACCAAGGAGCTCGGCACTGTCATGCGCTCGCTTGGCCAGAACCCCTCCGAGTCTGAACTCCAGGACATGATCAACGAGGTCGATGCCGACAACAACGGCACCATTGACTTCCCTGGTATGTTTGTACTCCCCACGCCGGGGATACACGCAATCTT-TTTTGTTT--CTC-TTACTCTTGGATC---------CTTGATTAATAACA--CCTGTG-ACCTACAGAGTTCCTTAGTGCTGAGTCGCTACACATTCGCTTCAAGTTTATCCCATCTCCGTCGCACAAACACCCCAATTGGTCGTGACGGCAAGATTGCAAAGCCTCGTCAACTACACAATACCCATTGGGGCCTTGTGTGTCCAGCTGAAACTCCTGAGGGTCAAGCTTGTGGTCTTGTCAAGAACTTGGCACTCATGTGCTACATCACCGTTGGAACGCCTAGCGAGCCCATCGTCGACTTCATGATCCAGCGAAACATGGAGGTTCTTGAAGAGTTTGAGCCCCAAGTTACTCCCAATGCTACCAAGGTGTTTGTCAATGGCGTTTGGGTCGGTATTCACCGTGATCCCACACACCTGGTGAGCACTATGCAGTCCCTGCGTCGACGTAACATGATCTCTCACGAAGTCAGCTTGATTCGTGACATTCGTGACCGAGAATTCAAAATTTTCACAGATGCTGGACGTGTGTGCCGCCCTCTATTCGTTGTTGACAATGACCCCAAGAGTGAGAATTCAGGAGGTTTGGTTCTCAACAAAGAGCACATTCGTTTACTGGAATTGGATAAGGAGCTTCAGCGTGATTTGCCGCCAGAGCAATTCCGTGAGCAGGGCTTCGGTTGGGATGGCCTGGTCAGGTCCGGTGTCGTGGAATACGTTGATGCTGAGGAGGAGGAGACGATCATGATTGTCATGACTCCTGAGGATCTCGAAATTTCCAGGCACCTTAAAGC
>P._donggangicum_LN5-H1-4
TTGCGAGTTT---TGGATGG--AGAAAAT-ATAC-TGACTCGAATTACAGGCAGACCATTGCTGGTGAGCACGGCCTTGACGGCGATGGCCAGTAAGTT----GCTTCGATACGCTCTCG---ATACCCCT---------------CGACGCGGAATGGCGGTCTGATA-TTTTTGA-CTAGCTACAACGGTACCTCCGACCTCCAGCTCGAGCGCCTGAACGTCTACTTCACCCACGTAAGTTGCG---------TGCCCAGCGAACGA-CAAAACATCGAAATTGTT-TCTA-ACG-ATG-AATC-TTTTGTTTTC---TAGGCCAGCGGTGACAAGTATGTTCCCCGTGCCGTTCTGGTCGATCTGGAGCCCGGTACCATGGACGCTGTCCGTGCCGGTCCCTTTGGCAAGCTCTTCCGTCCCGACAACTTCGTCTTGTGAGT--GCTTCTGGACGCGTGCAT--ACTATCTCC-------GAATGGAAAAAC-----------A--GTAGACTGACCAGTGCGG----TTTTCCGCTTGTAAACAGGACAAGGATGGCGATGGTGCG----TGC----------AGTC-TTTTCCGAT------AACT-TGAATG-------CTCTATTTCAAGAAGCAGTTCTGGAGCTATTGGAACTCG--CGAATATTCT-------CAAAACAGAATGATTGATTTA-----GTTTTGATGTCTAGGCCAAATCACCACCAAGGAGCTCGGCACCGTCATGCGCTCGCTCGGCCAGAACCCCTCCGAGTCCGAGCTGCAGGACATGATCAACGAGGTCGATGCCGACAACAACGGCACCATCGACTTCCCCGGTATGCA-------------CTGAACTGCTCGGCAATTAA-TGTCGCTC--TTT-TCTCTATTTAACC---------CA-GACTAATTGCTTTCCCGTGCACCTGCAGAGTTCCTCAGTGCTGAGTCGCTACACCTTTGCTTCCAGTTTGTCCCATCTTCGCCGTACCAACACGCCTATTGGACGAGACGGTAAGATCGCCAAACCGCGTCAACTTCACAACACCCACTGGGGTCTTGTGTGCCCTGCCGAGACTCCTGAAGGTCAAGCTTGTGGTCTGGTCAAGAATTTGGCACTGATGTGTTACATCACTGTCGGTACACCCAGCGAGCCCATCGTTGATTTCATGATCCAACGAAACATGGAAGTCCTGGAGGAGTTTGAACCTCAAGTCACACCCAATGCTACCAAAGTGTTCGTGAACGGTGTCTGGGTCGGTATCCACCGTGACCCTACACATCTCGTCAACACCATGCAGTCCCTCCGTCGTCGCAATATGATCTCCCACGAGGTCAGCTTGATTCGTGATATTCGTGACCGGGAGTTCAAGATTTTCACAGATGCTGGACGTGTCTGCCGACCCTTGTTCGTCGTTGACAACGATCCCAAGAGTGAAAACGCTGGGTCACTGGTCCTCAACAAGGAGCACATTCGCCTGTTGGAGCTGGACAAGGATCTGCAACGTGAACTGCCCCCTGAGCAGCTCCGAGAGCAAGGTTTCGGATGGGACGGCTTGGTCCGATCGGGTGTTGTCGAGTACGTGGACGCTGAGGAAGAAGAGACGATCATGATCGTCATGACTCCTGAGGATTTGGAGATCTCCAAGCACCTCCAGGC
>P._ehrlichii__CBS_324.48__KF296464
TTGCGTGTC----AAAATGA--GCGAGAT-GTAC-TGACTCGAACTACAGGCAAACCATTGCTGGTGAGCACGGCCTTGACGGCGATGGCCTGTAAGTT----TATTCGATAC-CCCTCGACAACACCACT--------------CGAACGCGGAATGGCGGTCTGATA-TTTTTGG-CTAGCTACAATGGTTCCTCCGACCTCCAGCTCGAGCGCTTGAACGTCTACTTCACCCACGTAAGTTGCG---------TATCCAGTCAATAT-CGAAATATCAACGTCGAC-GCTA-ATCGATG-AATG-TTTTGTTTTC---CAGGCCAGCGGTGACAAGTACGTTCCCCGTGCCGTTCTGGTCGATCTGGAGCCCGGTACCATGGACGCTGTCCGTGCCGGTCCCTTTGGCAAGCTCTTCCGTCCCGACAACTTCGTCTTGTGAGT--GCCCTCCGACGCGTGCATTGACAATCCCC-------GATCGGAAAAAC-----------A--GTAGACTGACCAGGGCCGT---TTTGCCG----TGAACAGGACAAGGATGGCGATGGTGCG----TAC----------AGTC-CTTCCCAAT------AACCGCGGACT-------CTCTATCCTATGAAGCCATT-TTGGGCCATTGGAACCCG--CGAAGGTTT--------CGAAACAGAATAACTGAGTTA-----TATACCATCATTAGGCCAAATCACCACCAAGGAGCTCGGCACCGTCATGCGCTCGCTCGGCCAGAACCCCTCCGAGTCCGAGCTGCAGGATATGATCAACGAGGTCGATGCCGACAACAACGGCACCATCGACTTCCCCGGTATGCA--------------CAAACTGCGCTGCAGGCGACTGCTGCTC--TTT-TCTCCCTTGGCTC-----------AGACTAATTGCTTTTCTGTGCGCCCGCAGAGTTCCTCAGTGCTGAGTCGGTACACATTCGCATCCAGCTTGTCTCATCTACGCCGCACCAACACGCCTATTGGCCGAGATGGCAAGATCGCTAAACCGCGTCAACTTCACAATACTCACTGGGGTCTTGTGTGCCCAGCCGAGACTCCTGAAGGTCAAGCTTGTGGTCTTGTCAAGAATCTGGCACTCATGTGCTATATCACCGTCGGTACACCCAGCGAGCCCATCGTTGATTTCATGATTCAGCGGAATATGGAAGTCCTCGAAGAGTTTGAACCACAAGTCACGCCCAATGCCACCAAGGTGTTCGTGAACGGTGTCTGGGTCGGTATCCACCGTGACCCAACACACCTAGTCAACACTATGCAGTCCCTCCGCCGGCGCAACATGATCTCCCACGAGGTCAGCTTGATCCGTGACATCCGTGACCGAGAGTTCAAGATCTTCACAGATGCTGGTCGTGTGTGTCGACCCCTGTTCGTTGTTGACAACGATCCCAAGAGTGAAAATGCTGGGTCATTGGTCCTCAACAAGGAGCACATTCGTCTGCTTGAGCTGGACAAGGATCTACAACGTGAATTGCCCCCTGAGCAGCTCCGAGAGCAAGGTTTCGGATGGGATGGCTTGGTGAGATCCGGTGTTGTGGAGTACGTGGATGCCGAGGAAGAAGAGACGATCATGATCGTGATGACTCCTGAGGACTTGGAGATCTCTAAGCACCTCCAGGC
>P._elleniae__CBS 118135__GU981663
TTGCGAGTC----CGAGTGG--ACAAGAT-AGAC-TGATTTGAACTACAGGCAGACCATTGCTGGTGAGCACGGCCTTGACGGCGATGGCCAGTAAGTT----TCTTCGATAC-CACTCG---ATGCCCCT--------------CTGACGCGGAATGGCGGTCTGATA-TTTTTGG-TTAGCTACAATGGTACCTCCGACCTCCAGCTGGAGCGCCTGAACGTCTACTTCACCCACGTAAGTTGCG---------TGTCCATCCAACGA-AGAAACGCCGGAATCGAC-TCTA-ATCCATG-GATCTTTTTGTTTAT---CAGGCCAGCGGTGACAAGTACGTTCCCCGTGCCGTTCTGGTCGATCTGGAGCCCGGTACCATGGACGCTGTCCGTGCCGGTCCCTTTGGCAAGCTCTTCCGTCCCGACAACTTCGTCTTGTGAGT--GCCCTCCGACGCGTGCATTGACAATCCCC-------GATCGGAAAAAC-----------A--GCAGACTGACCGAGGCCGT---TTTCCCGCTTGTGAACAGGACAAGGATGGCGATGGTGCG----TGC----------AAAC-TTTCCCGAT------AGCT-CGAACG-------CTCTATATTAGAAAGCAGTTCTTG-GCCATTGGAACTCG--CGAAGATCC--------CAAAACAGAATGACTGAATTT-----AATATCATTATTAGGCCAAATCACCACCAAGGAGCTCGGCACCGTCATGCGCTCGCTCGGCCAGAACCCCTCCGAGTCCGAGTTGCAGGATATGATCAACGAGGTCGATGCCGACAACAACGGCACCATCGATTTCCCCGGTATGTA-------------CTGAAGTGCACGGCAGTCCCCTGCTGCTCTTTTT-TCCCCCTGTAGCC---------CACGACTAATTACTTTCCTGTGCACCTGCAGAGTTCCTTAGTGCTGAGTCGGTACACATTCGCGTCCAGCTTGTCCCATCTACGCCGTACCAACACGCCCATCGGCCGAGATGGCAAGATCGCTAAACCACGTCAGCTTCACAATACTCACTGGGGTCTTGTGTGCCCCGCCGAGACTCCCGAAGGTCAAGCTTGTGGTCTTGTCAAGAACTTGGCACTGATGTGCTACATCACTGTCGGTACACCCAGCGAGCCCATCGTTGATTTCATGATTCAACGAAACATGGAAGTCCTCGAGGAGTTTGAACCACAAGTCACACCTAATGCCACCAAGGTGTTCGTGAACGGTGTCTGGGTCGGTATTCACCGTGACCCAACGCATCTCGTCAACACAATGCAGTCCCTCCGTCGGCGCAACATGATCTCTCACGAGGTCAGCTTGATTCGTGACATTCGTGACCGAGAGTTTAAGATTTTTACAGATGCTGGACGTGTCTGCCGACCCCTGTTTGTTGTTGACAACGATCCCAAGAGTGAGAACGCTGGGTCGTTGGTTTTAAACAAGGAGCATATTCGCCTGCTGGAGCTGGACAAGGATCTACAACGTGAACTGCCCCCCGAGCAGCTCCGAGAGCAAGGTTTCGGATGGGACGGCTTGGTCAGATCTGGTGTTGTGGAATACGTGGATGCCGAGGAAGAAGAAACGATTATGATCGTCATGACTCCCGAGGACTTGGAGATCTCCAAGCACCTCCAGGC
>P._glaucoroseum__NRRL908__KF296469
TTGCGAGTTT---TGGATGG--GGAAAATAATAC-TGACTCGAATTACAGGCAGACCATTGCTGGTGAGCACGGCCTTGACGGCGATGGCCAGTAAGTT----CCATCGATACACTCTCG---ATACCCCT---------------CGACGCGGAATGGCGGTCTGATA-TTTTTGG-CTAGCTACAACGGTACCTCCGACCTCCAGCTCGAGCGCCTGAACGTCTACTTCACCCACGTAAGTTGCG---------TGCCCAGCCAACGA--CAACCCCCAAAAGCAAT-TCTA-ACC-ATG-AATA-TTTTGTATCT---TAGGCCAGCGGTGACAAGTATGTTCCTCGTGCCGTTCTGGTCGATCTGGAGCCCGGTACCATGGACGCTGTCCGTGCCGGTCCCTTTGGCAAGCTCTTCCGTCCCGACAACTTCGTCTTGTGAGT--GCTCCTGGACGCGTCCATTGACAATGTCC-------GATCGGAAAAAC-----------A--CGAGACTGACCAGTGCGG----TTTTCCGCGTGTGAATAGGACAAGGATGGCGATGGTGCG----TGC----------AGCC-TTGTTCGAT------AGCT-CGAACG-------CTCTATTTTAAGGAGCAGTTCTGGAGCCATTTGGATCCG--TGAATGTTCTCAAAACGCAAAACAGAATCATTGACTTA-----GCTTCGATGTCTAGGCCAAATCACCACCAAGGAGCTCGGCACCGTCATGCGCTCGCTCGGCCAGAACCCCTCCGAGTCCGAGCTGCAGGACATGATCAACGAGGTCGATGCCGACAACAACGGCACCATCGACTTCCCCGGTATGCA-------------CCGAATTGCTCGGCAATGGA-TGTCGGTC--TTT-TCTCTATTTAACC---------CA-GACTAACTGCGTTCCCGTGCACCCGCAGAGTTCCTCAGTGCTGAGTCGCTACACCTTTGCTTCCAGTTTGTCCCATCTTCGCCGTACCAACACACCTATTGGACGAGACGGCAAGATCGCCAAACCGCGTCAACTTCACAACACCCACTGGGGTCTTGTGTGCCCTGCCGAGACTCCTGAAGGTCAGGCCTGTGGTCTGGTCAAGAACTTGGCACTGATGTGTTACATCACCGTCGGTACACCCAGCGAGCCCATCGTTGACTTCATGATTCAACGAAACATGGAAGTTTTGGAAGAGTTTGAACCACAAGTCACACCCAATGCTACAAAGGTGTTCGTGAACGGTGTCTGGGTCGGTATCCACCGTGACCCCACCCATCTAGTCAACACCATGCAGTCCCTTCGTCGGCGCAACATGATCTCTCACGAGGTCAGCTTGATTCGCGACATCCGTGACCGAGAGTTCAAGATTTTCACAGATGCTGGACGTGTCTGCCGACCCTTGTTCGTTGTTGACAATGATCCCAAGAGTGAAAATGCTGGATCACTGGTCCTCAACAAGGAGCACATTCGCCTGTTGGAACTGGACAAGGATCTGCAGCGTGAACTGCCTCCTGAGCAGCTTCGCGAGCAAGGTTTCGGATGGGACGGCTTGGTCCGATCAGGTGTTGTCGAGTACGTGGATGCTGAGGAAGAAGAGACGATCATGATCGTCATGACTCCCGAGGATTTGGAGATCTCCAAGCACCTCCAGGC
>P._hepuense_TT2-4-X3
TTGCGTCTC----AGTATCTCATGGGAATTCAGC-TGACCTTCTCCACAGGCAAACCATTGCTGGTGAGCACGGCCTTGACGGCGATGGCCAGTAAGTCAACTATCTTGCCGTTCCAACG---ACCCCCTCA------------AACAACGCGGAACGGCGGTCTGATGTTTTTCGATCCAGCTACAACGGTACCTCCGACCTCCAGTTGGAGCGCTTGAACGTCTACTTCACCCACGTAAGCCGCAATG-CTCACCCCGCATCT------TCAATCGTCACGTTGAAT-TCTA-ATCAATG-AATA-TTCGATCATT---CAGGCCAGCGGTGACAAGTATGTTCCCCGTGCCGTTCTCGTCGATCTGGAGCCCGGTACCATGGACGCTGTCCGTGCCGGTCCCTTTGGAAAGCTCTTCCGCCCCGACAACTTCGTCTTGCGAATTGGCCTCGTTCCACATGGAGCAGGAAAATA--------AACTACAAGAAT-----------G--GGTGACTAAC-GGGGCTGTTTTTTTTCCGTGTCTGAATAGGACAAGGATGGCGATGGTGTG----TTA----------CGCT-CCCCCCGAT------CGCA-TGATGG--AGGGCTTTCGTGAGGCATGGCAACTGCC-AGCCTCTGGATAGCA---GAATCTAG--------CGAACATGAATATCTAACTCA-----ATTCTTGCGGCCAGGTCAAATCACCACCAAGGAGCTCGGAACTGTCATGCGCTCGCTTGGCCAGAACCCCTCCGAGTCTGAACTCCAGGACATGATCAACGAGGTCGATGCCGACAACAACGGCACCATTGACTTCCCTGGTATGTTTGTACTTCCCGCGCCGGGGATGTACGCAATCATTTTTTTCTC----TCTTACTATTGGATC---------CTTGATTAATAACA--CCTGTG-ACCTACAGAGTTCCTTAGTGCTGAGTCGCTACACATTCGCTTCAAGTTTGTCCCATCTCCGTCGCACGAACACCCCCATTGGTCGTGACGGCAAGATTGCAAAGCCTCGTCAACTACACAATACCCATTGGGGCCTTGTGTGTCCAGCTGAAACTCCTGAAGGTCAAGCTTGTGGTCTTGTCAAGAACTTGGCACTCATGTGCTACATCACGGTTGGAACGCCTAGCGAGCCCATCGTCGACTTCATGATTCAGCGGAACATGGAGGTTCTTGAAGAGTTTGAGCCCCAAGTTACTCCCAATGCCACCAAGGTGTTTGTCAATGGCGTTTGGGTTGGTATTCACCGTGATCCCACCCACCTGGTGAGCACTATGCAGTCTCTCCGTCGACGAAACATGATCTCTCACGAAGTCAGCTTAATTCGTGACATTCGTGACCGAGAATTCAAAATTTTCACAGATGCTGGACGTGTGTGCCGCCCTCTATTCGTTGTTGACAATGATCCCAAGAGTGAGAACTCAGGAGGTTTGGTTCTCAACAAAGAGCACATTCGTTTACTGGAATTGGATAAGGAGCTTCAGCGTGATTTGCCGCCAGAGCAATTCCGTGAGCAGGGCTTCGGTTGGGATGGCTTGGTCAGGTCCGGTGTCGTGGAATACGTCGATGCTGAGGAGGAGGAGACGATCATGATTGTCATGACTCCTGAGGATCTCGAAATTTCCAGACACCTCAAGGC
>P._hepuense_TT2-6-X3
TTGCGTCTC----AGTATCTCATGGGAATTCAGC-TGACCTTCTCCACAGGCAAACCATTGCTGGTGAGCACGGCCTTGACGGCGATGGCCAGTAAGTCAACTATCTTGCCGTTCCAACG---ACCCCCTCA------------AACAACGCGGAACGGCGGTCTGATGTTTTTCGATCCAGCTACAACGGTACCTCCGACCTCCAGTTGGAGCGCTTGAACGTCTACTTCACCCACGTAAGCCGCAATG-CTCACCCCGCATCT------TCAATCGTCACGTTGAAT-TCTA-ATCAATG-AATA-TTCGATCATT---CAGGCCAGCGGTGACAAGTATGTTCCCCGTGCTGTTCTCGTCGATCTGGAGCCCGGTACCATGGACGCTGTCCGTGCCGGTCCCTTTGGAAAGCTCTTCCGCCCCGACAACTTCGTCTTGCGAATTGGCCTCGTTCCACATGGAGCAGGAAAATA--------AACAACAAGAAT-----------G--GGTGACTAAC-GGGCCTGTTTTTTTTCCGTGTCTGAATAGGACAAGGATGGCGATGGTGTG----TTA----------CGCT-CCCCCCGAT------CGCA-TGATGG--AGGGCTTTCGTGAGGCATGGCAACTGCC-AGCCTCTGGATAGCA---GAATCTAG--------CGAACATGAATATCTAACTCA-----ATTCTTGCGGCCAGGTCAAATCACCACCAAGGAGCTCGGAACTGTCATGCGCTCGCTTGGCCAGAACCCCTCCGAGTCTGAACTCCAGGACATGATCAACGAGGTCGATGCCGACAACAACGGCACCATTGACTTCCCTGGTATGTTTCTACTTCCCGCGCCGGGGATATACGCAATTTT-TTTTTCTC------TTACTCTTGGATC---------CTTGATTAATAACA--CCTGTG-ACCTACAGAGTTCCTTAGTACTGAGTCGCTACACATTTGCTTCAAGTTTGTCCCATCTCCGTCGCACGAATACCCCCATTGGTCGTGACGGCAAGATTGCAAAGCCTCGTCAACTACACAATACCCATTGGGGCCTTGTGTGTCCAGCTGAAACTCCTGAAGGTCAAGCTTGTGGTCTTGTCAAGAACTTGGCACTCATGTGCTACATCACGGTTGGAACGCCTAGCGAGCCCATCGTCGACTTCATGATTCAGCGGAACATGGAAGTTCTTGAAGAGTTTGAGCCCCAAGTTACTCCCAATGCCACCAAGGTGTTTGTCAATGGCGTCTGGGTCGGTATTCACCGTGATCCCACACACCTGGTGAGCACTATGCAGTCCCTGCGTCGACGCAACATGATCTCTCACGAAGTCAGCTTGATTCGTGACATTCGTGACCGAGAATTCAAAATTTTCACAGATGCTGGACGTGTGTGCCGCCCTCTATTCGTTGTTGACAATGACCCCAAGAGTGAGAATTCAGGAGGTTTGGTTCTCAACAAAGAGCATATTCGTTTATTGGAATTGGATAAGGAGCTTCAGCGTGATTTGCCGCCAGAGCAATTCCGTGAGCAGGGCTTCGGTTGGGATGGCCTGGTCAGGTCCGGTGTCGTGGAATACGTTGATGCTGAGGAGGAGGAGACGATCATGATTGTCATGACTCCTGAGGATCTCGAAATTTCCAGACACCTCAAGGC
>P._janthinellum__CBS 340.48__GU981625
TTGCGAGTTT---TGCATAG--AGAATATAATAC-TGACTCGAATTACAGGCAGACCATTGCTGGTGAGCACGGCCTTGACGGCGATGGCCAGTAAGTT----CCATCGATACGCTCTCG---ATCCCCCT---------------CGACGCGGAATGGCGGTCTGATA-TTTTTGG-CTAGCTACAACGGTACCTCCGACCTCCAGCTCGAGCGCCTGAACGTCTACTTCACCCACGTAAGTTGCG---------TGCTCACTCAACGA-CAAACCCCAAAAAGCAAT-TCTA-ACC-ATGAAATA-TTTGGTATAT---TAGGCTAGCGGTGACAAGTATGTTCCTCGTGCCGTTCTGGTCGATCTGGAGCCCGGTACCATGGACGCTGTCCGTGCCGGTCCCTTTGGCAAGCTCTTCCGTCCCGACAACTTCGTCTTGTGAGT--GCTCCCGGACGCGTCCATTGACAATGTCC-------GATCGGAAAAAT-----------A--GGAGACTGACCAGTGCGG----TTTTCCGCGTGTGAATAGGACAAGGATGGTGATGGTGCG----TGC----------AGCC-TTATTCGAT------AGCT-CGAACG-------TTCTATTTTCAGGAGCAGTTCTGGAGCCATTTGGACCCG--CGAATATTCTCAAAACACAAAACAGAATCATTGACTTA-----GTTTTGATGTCTAGGCCAAATCACCACCAAGGAGCTTGGCACCGTCATGCGCTCGCTCGGCCAGAACCCCTCCGAGTCCGAGCTGCAGGACATGATCAACGAGGTCGATGCCGACAACAACGGCACCATCGACTTCCCTGGTATGCA-------------CCGAACTGCTCGGCAATGCA-TGTCGCTC--TTT-TCTCTATTAAACT---------CA-GACTAACTGCTTTCCCGCGCACCCACAGAGTTCCTCAGTGCTGAGTCGCTACACCTTTGCTTCCAGTTTGTCCCATCTTCGCCGTACCAACACACCTATTGGACGAGACGGCAAGATCGCCAAACCACGTCAACTTCACAACACCCACTGGGGTCTTGTGTGCCCTGCCGAGACTCCTGAAGGTCAAGCTTGTGGCCTGGTCAAGAACTTGGCACTGATGTGTTACATCACGGTCGGTACACCCAGCGAGCCCATCGTTGACTTCATGATTCAACGAAACATGGAAGTTTTGGAAGAGTTTGAACCACAAGTCACACCCAATGCTACAAAGGTGTTCGTGAACGGTGTCTGGGTCGGTATCCACCGTGACCCCACCCATCTAGTCAACACCATGCAGTCCCTTCGACGGCGCAACATGATTTCTCACGAGGTCAGCTTGATTCGGGACATCCGTGACCGAGAGTTCAAGATTTTCACAGATGCTGGACGTGTCTGCCGACCCTTGTTCGTTGTTGACAACGATCCCAAGAGTGAAAACGCTGGATCACTGGTCCTCAACAAGGAGCACATTCGCCTGTTGGAGCTGGACAAGGATCTGCAGCGTGAACTGCCCCCTGAGCAGCTTCGAGAGCAAGGTTTCGGATGGGACGGCTTGGTCCGATCAGGTGTTGTCGAGTACGTGGATGCTGAGGAAGAAGAGACGATCATGATCGTCATGACTCCGGAGGATTTGGAGATCTCCAAGCACCTCCAGGC
>P._javanicum__CBS 341.48__GU981657
TTGCGAGTC----TAAATGG--GCAAGAT-AGAC-TGACTCGAACCACAGGCAGACCATTGCTGGTGAGCACGGCCTGGACGGCGATGGCCAGTAAGTT----TCTTCGATAC-CACTCG---ATTCCCCT---------------CGACGCAGAATGGCGGTCTGATA-TTTTTTG-TTAGCTACAATGGTACCTCCGACCTCCAGCTGGAGCGCCTGAACGTCTACTTCACCCACGTAAGTTGCG---------CGCCCATCAAAAGA-AGAAACGCCGGAATCGCC-TCTA-ACCCATG-GATC-TTTTGTTCAT---TAGGCCGGCGGTGACAAGTACGTTCCCCGTGCCGTTCTAGTCGATCTGGAGCCCGGTACCATGGACGCCGTCCGTGCCGGCCCCTTTGGCAAGCTCTTCCGTCCCGACAACTTCGTCTTGTGAGT--GCCCTCCGATGCGTGCATTGGCAATCCCC-------GATCGGAAAAAC-----------A--ATAGACTGACCGGGGCCGT---TTCCCTGCTTGTGAACAGGACAAGGATGGCGATGGTGCG----TGC----------AGCC-TTGCCCGAT------AGCC-CGAACG-------CTTTATCCTAGAAAGCAGTTCTTAGGCCATTGGAACTCG--CGAAGATTT--------CAAAACATGATTACTGAGTCT-----GATATCATTATTAGGCCAAATCACCACCAAGGAGCTCGGCACCGTCATGCGCTCGCTCGGCCAGAACCCCTCTGAGTCCGAGTTGCAGGATATGATCAACGAGGTCGATGCTGACAACAACGGCACCATCGACTTCCCTGGTATGCA-------------CTAAAGCGCTCGGCAGTCGTCTGCTGCTC--TTT-TTTCCCTGTAGCC---------TACGACTAATTACTTGCCCGTGCACCTGCAGAGTTCCTCAGTGCTGAGTCGGTACACATTCGCGTCCAGCTTGTCCCATCTACGCCGTACCAATACTCCTATCGGCCGAGATGGCAAGATCGCTAAGCCGCGTCAACTTCACAATACTCACTGGGGTCTTGTGTGCCCCGCCGAGACTCCCGAAGGTCAAGCTTGTGGTCTTGTAAAGAACTTGGCACTGATGTGCTACATCACTGTCGGTACACCCAGCGAGCCCATCGTTGATTTCATGATTCAACGAAACATGGAAGTCCTCGAGGAGTTTGAACCACAAGTCACGCCTAATGCCACCAAGGTGTTCGTGAACGGTGTCTGGGTCGGTATCCACCGTGACCCAACACATCTCGTCAACACCATGCAGTCCCTCCGTCGGCGCAACATGATCTCCCACGAGGTCAGCTTGATTCGTGACATTCGTGACCGAGAGTTCAAGATTTTCACAGATGCTGGACGTGTCTGCCGACCCCTGTTCGTTGTTGACAACGATCCCAAGAGTGAGAACGCTGGGTCATTGGTTCTGAACAAGGAGCACATTCGCCTGCTGGAGCTGGACAAGGACCTACAACGTGAACTGCCCCCTGAGCAGCTCCGAGAGCAAGGTTTCGGATGGGATGGTTTGGTCAGATCTGGTGTTGTGGAATACGTGGATGCTGAGGAAGAAGAAACGATTATGATCGTTATGACTCCCGAGGACTTGGAGATCTCCAAGCACCTCCAGGC
>P._jiaozhouwanicum_AS3.16207
TTGCGTGTC----GGTATCCAATGAGTGTTATGC-TGACCTTCGAAACAGGCAAACCATTGCTGGTGAGCACGGCCTTGACGGCGATGGCCAGTAAGTCAAATATTTCGCGGTTCCAACG---ACACCCTC--------------ACAACGCGGAACGGCGGTCTGATATTTTTCGATTCAGCTACAACGGTACCTCCGACCTCCAGTTGGAGCGCCTGAACGTCTACTTCACCCACGTAAGCCGCAATCTTTCGTTTCACACTT------TCAGTCGTCACTTTAGAT-TCTA-ATCAATG-AACT-TTTGATTTTC---CAGGCCAGCGGTGACAAGTATGTTCCTCGTGCCGTCCTCGTTGATCTGGAGCCCGGTACCATGGACGCTGTCCGTGCCGGTCCCTTTGGAAAGCTCTTCCGCCCCGACAACTTCGTCTTGTGAGT--GTCCCTACCTATGAGTTTTGGCTGTGTCCTTTGTGGAAGAGGAAAAACAACAACAAATAATGGTAGACTAAT-GGCGCTGGTT-TTTTCCGCTTATGAATAGGACAAGGATGGCGATGGTCAG----TGT----------CTCTCCCCTCTGAC------TACT-TGATGG---AGGATTTCGTCGAGCATGACGAATGCTAGTCCTTCTGA--CAG--CAAAGTCAAG-------CGAACACGAATAGCTGACTCA-----ATTGTTGCGGCCAGGTCAAATCACCACCAAGGAGCTCGGTACTGTCATGCGCTCGCTTGGCCAGAACCCCTCCGAGTCCGAACTCCAGGATATGATCAACGAGGTTGATGCCGACAACAACGGCACCATTGACTTCCCTGGTATGCT------------TTTGCGTCCATAGTCGTCTACCTGCGCATCAATTTATTTTTTTTTACTC---------TTTCACTAATGACG--ACTGTG-ATCTACAGAGTTCCTCAGTGCTGAGTCGCTACACATTCGCTTCGAGTTTGTCCCATCTCCGTCGCACGAATACGCCCATTGGTCGTGATGGCAAGATTGCAAAGCCTCGTCAACTGCACAATACTCACTGGGGTCTTGTCTGCCCGGCTGAGACACCTGAAGGTCAAGCTTGTGGTCTTGTCAAGAACTTGGCACTTATGTGCTACATTACGGTCGGCACGCCTAGCGAGCCCATCGTCGACTTCATGATCCAGCGAAACATGGAGGTTCTTGAAGAGTTTGAGCCCCAGGTCACTCCTAATGCAACCAAGGTCTTTGTCAACGGTGTTTGGGTCGGTATCCACCGTGATCCCACACACCTGGTCAACACGATGCAGTCCCTGCGTCGGCGAAACATGATCTCTCACGAAGTCAGCTTGATTCGTGACATTCGTGACCGAGAATTCAAGATTTTCACAGATGCTGGACGTGTGTGCCGCCCGCTGTTCGTTGTTGACAATGACCCCAAGAGTGAGAATTCGGGCGGCTTGGTTCTCAACAAGGAACACATTCGTTTGCTGGAGTTGGACAAGGAACTCCAGCGTGATTTGCCACCAGAGCAATTCCGTGAGCAGGGCTTCGGATGGGACGGCTTGGTTAGATCGGGTGTCGTGGAATATGTTGATGCCGAGGAGGAGGAGACAATCATGATTGTCATGACTCCTGAGGATCTTGAGATCTCCAGGCACCTTAAGGC
>P._jiaozhouwanicum_0801H2-2
TTGCGTGTC----GGTATCCAATGAGTGTTATGC-TGACCTTCGAAACAGGCAAACCATTGCTGGTGAGCACGGCCTTGACGGCGATGGCCAGTAAGTCAAATATTTCGCGGTTCCAACG---ACACCCTC--------------ACAACGCGGAACGGCGGTCTGATATTTTTCGATTCAGCTACAACGGTACCTCCGACCTCCAGTTGGAGCGCCTGAACGTCTACTTCACCCACGTAAGCCGCAATCTTTCGTTTCACACTT------TCAGTCGTCACTTTAGAT-TCTA-ATCAATG-AACT-TTTGATTTTC---CAGGCCAGCGGTGACAAGTATGTTCCTCGTGCCGTCCTCGTTGATCTGGAGCCCGGTACCATGGACGCTGTCCGTGCCGGTCCCTTTGGAAAGCTCTTCCGCCCCGACAACTTCGTCT--TGAGT-----TTTGGCTGTGTCCTTTGTGG-------------AAGAGGAAAAACAACAACAAATAATGGTAGACTAAT-GGCGCTGGTT-TTTTCCGCTTATGAATAGGACAAGGATGGCGATGGTCAG----TGT----------CTCTCCCCTCTGAC------TACT-TGATGG---AGGATTTCGTCGAGCATGACGAATGCTAGTCCTTCTGA--CAG--CAAAGTCAAG-------CGAACACGAATAGCTGACTCA-----ATTGTTGCGGCCAGGTCAAATCACCACCAAGGAGCTCGGTACTGTCATGCGCTCGCTTGGCCAGAACCCCTCCGAGTCCGAACTCCAGGATATGATCAACGAGGTTGATGCCGACAACAACGGCACCATTGACTTCCCTGGTATGCT------------TTTGCGTCCATAGTCGTCTACCTGCGCATCAATTTATTTTTTTTTACTC---------TTTCACTAATGACG--ACTGTG-ATCTACAGAGTTCCTCAGTGCTGAGTCGCTACACATTCGCTTCGAGTTTGTCCCATCNCCGTCGCACGAATACNCCCATTGGTCNTGATGGCAAGATTGCAAAGCCTCGTCAACTGCACAATACTCACTGGGGTCTTGTCTGCCCGGCTGAGACACCTGAAGGTCAAGCTTGTGGTCTTGTCAAGAACTTGGCACTTATGTGCTACATTACGGTCGGCACGCCTAGCGAGCCCATCGTCGACTTCATGATCCAGCGAAACATGGAGGTTCTTGAAGAGTTTGAGCCCCAGGTCACTCCTAATGCAACCAAGGTCTTTGTCAACGGTGTTTGGGTCGGTATCCACCGTGATCCCACACACCTGGTCAACACGATGCAGTCCCTGCGTCGGCGAAACATGATCTCTCACGAAGTCAGCTTGATTCGTGACATTCGTGACCGAGAATTCAAGATTTTCACAGATGCTGGACGTGTGTGCCGCCCGCTGTTCGTTGTTGACAATGACCCCAAGAGTGAGAATTCGGGCGGCTTGGTTCTCAACAAGGAACACATTCGTTTGCTGGAGTTGGACAAGGAACTCCAGCGTGATTTGCCACCAGAGCAATTCCGTGAGCAGGGCTTCGGATGGGACGGCTTGGTTAGATCGGGTGTCGTGGAATATGTTGATGCCGAGGAGGAGGAGACAATCATGATTGTCATGACTCCTGAGGATCTTGAGATCTCCAGGCACCTTAAGGC
>P._koreense_CMV006G6_MK451100_bet
TTACGAGTTT---TGGATGG--AGAAAAT-ATAC-TGACTCGGATTACAGGCAGACCATTGCTGGTGAGCACGGCCTTGACGGCGATGGCCAGTAAGTT----GCTTCGATACGCTCTCG---ATAACCCT---------------CGACGCGGAATGGCGGTCTGATA-TTTTTGA-CTAGGTACAACGGTTCCTCCGACCTCCAGCTCGAGCGCCTGAACGTCTACTTCACTCACGTAAGTTGCG---------TGCCCAGCGAACGA-CAAAACATCGAAATTGTT-TCTA-ACG-ATG-AATC-TTTTGTTTTC---TAGGCCAGCGGTGACAAGTATGTTCCCCGTGCTGTTCTGGTCGATCTGGAGCCCGGTACCATGGACGCTGTCCGTGCCGGTCCCTTTGGCAAGCTCTTCCGTCCCGACAACTTCGTCTTGTGAGT--GCTTCTGGACGCGTGCATTGACAATCTCC-------GATCGAAAAAAC-----------A--GTAG-CTGACCAGTGCGG----TTTTCCGCTTGTGAACAGGACAAGGATGGCGATGGTGCG----TGC----------AGTC-CTTTCCGAT------AACT-TGAATG-------CGCTATTTCAAAAAGCAGTTCTGGAGCCGTTGGAACTCG--CGAATATTCT-------CAAAACAGAATAATTGATTTA-----GTTTTGATGTCTAGGCCAAATCACCACCAAGGAGCTCGGTACCGTCATGCGCTCGCTCGGCCAGAACCCCTCCGAGTCCGAGCTGCAGGACATGATCAACGAGGTCGATGCCGATAACAACGGCACCATCGACTTCCCCGGTATGAA-------------CTGAACTGCTCGGCAATTAA-TGTCGCTC--GTT-TCTCTATTTAACC---------CA-GACTAATTGCTTTCCCGCGCACCTGCAGAGTTCCTCAGTGCTGAGTCGCTACACCTTTGCTTCCAGTTTGTCCCATCTTCGCCGTACCAACACGCCTATTGGACGAGACGGTAAGATCGCCAAACCGCGTCAACTTCACAACACCCACTGGGGTCTTGTGTGCCCTGCCGAGACTCCTGAAGGTCAAGCTTGTGGTCTGGTCAAGAATTTGGCACTGATGTGTTACATCACCGTCGGTACGCCCAGCGAGCCCATCGTTGATTTCATGATCCAACGAAACATGGAAGTCCTGGAGGAGTTTGAACCTCAAGTCACACCCAATGCTACCAAAGTGTTCGTGAACGGTGTCTGGGTTGGTATCCACCGTGACCCTACACATCTCGTCAACACAATGCAGTCCCTCCGTCGTCGCAATATGATCTCCCACGAGGTCAGCTTGATTCGTGATATTCGTGACCGGGAGTTCAAGATTTTCACAGATGCTGGACGTGTCTGCCGACCCTTGTTCGTCGTTGACAACGATCCCAAGAGTGAAAACGCTGGGTCACTGGTCCTCAACAAGGAGCACATTCGCCTGTTGGAGCTGGACAAGGATCTGCAACGTGAACTCCCCCCTGAGCAGCTCCGAGAGCAAGGTTTCGGATGGGACGGCTTGGTCCGATCGGGTGTTGTCGAGTACGTGGACGCTGAGGAAGAAGAGACGATCATGATCGTCATGACTCCTGAGGATTTGGAGATCTCCAAGCACCTCCAGGC
>P._koreense__KACC_47721__KM000846
TTACGAGTTT---TGGATGG--AGAAAAT-ATAC-TGACTCGGATTACAGGCAGACCATTGCTGGTGAGCACGGCCTTGACGGCGATGGCCAGTAAGTT----GCTTCGATACGCTCTCG---ATAACCCT---------------CGACGCGGAATGGCGGTCTGATATTTTTTGA-CTAGGTACAACGGTTCCTCCGACCTCCAGCTCGAGCGCCTGAACGTCTACTTCACTCACGTAAGTTGCG---------TGCCCAGCGAACGA-CAAAACATCGAAATTGTT-TCTA-ACG-ATG-AATC-TTTTGTTTTC---TAGGCCAGCGGTGACAAGTATGTTCCCCGTGCTGTTCTGGTCGATCTGGAGCCCGGTACCATGGACGCTGTCCGTGCCGGTCCCTTTGGCAAGCTCTTCCGTCCCGACAACTTCGTCTTGTGAGT--GCTTCTGGACGCGTGCATTGACAATCTCC-------GATCGAAAAAAC-----------A--GTAG-CTGACCAGTGCGG----TTTTCCGCTTGTGAACAGGACAAGGATGGCGATGGTGCG----TGC----------AGTC-CTTTCCGAT------AACT-TGAATG-------CGCTGTTTCAAAAAGCAGTTCTAGAGCCGTTAGAACTCG--CGAATATTCT-------CAAAACAGAATAATTGATTTA-----GTTTTGATGTCTAGGCCAAATCACCACCAAGGAGCTCGGTACCGTCATGCGCTCGCTCGGCCAGAACCCCTCCGAGTCCGAGCTGCAGGACATGATCAACGAGGTCGATGCCGATAACAACGGCACCATCGACTTCCCCGGTATGAA-------------CTGAACTGCTCGGCAATTAA-TGTCGCTC--GTT-TCTCTATTTAACC---------CA-GACTAATTGCTTTCCCGCGCACCTGCAGAGTTCCTCAGTGCTGAGTCGCTACACCTTTGCTTCCAGTTTGTCCCATCTTCGCCGTACCAACACGCCTATTGGACGAGACGGTAAGATCGCCAAACCGCGTCAACTTCACAACACCCACTGGGGTCTTGTGTGCCCTGCCGAGACTCCTGAAGGTCAAGCTTGTGGTCTGGTCAAGAATTTGGCACTGATGTGTTACATCACCGTCGGTACGCCCAGCGAGCCCATCGTTGATTTCATGATCCAACGAAACATGGAAGTCCTGGAGGAGTTTGAACCTCAAGTCACACCCAATGCTACCAAAGTATTCGTGAACGGTGTCTGGGTTGGTATCCACCGTGACCCTACACATCTCGTCAACACCATGCAGTCCCTCCGTCGTCGCAATATGATCTCCCACGAGGTCAGCTTGATTCGTGATATTCGTGACCGGGAGTTCAAGATTTTCACAGATGCTGGACGTGTCTGCCGACCCTTGTTCGTCGTTGACAACGATCCCAAGAGTGAAAACGCTGGGTCACTGGTCCTCAACAAGGAGCACATTCGCCTGTTGGAGCTGGACAAGGATCTGCAACGTGAACTGCCCCCTGAGCAGCTCCGAGAGCAAGGTTTCGGATGGGACGGCTTGGTCCGATCGGGTGTTGTCGAGTACGTGGACGCTGAGGAAGAAGAGACGATCATGATCGTCATGACTCCTGAGGATTTGGAGATCTCCAAGCACCTCCAGGC
>P._levitum__CBS 345.48__GU981654
TTGCGAGTT----TCCATG----CAACAG-ATACTTGACTCGAACTACAGGCAGACCATTGCTGGTGAGCACGGCCTTGATGGCGATGGCCAGTAAGTC----TCTTCGATAC-CACTTG---ATACCTCT---------------CGACACGGAATGGCGGTCTGATA-TTTTTGG-TTAGCTACAATGGTACCTCCGACCTTCAGCTCGAGCGCCTGAACGTCTACTTCACCCACGTAAGTTGCG---------TGTCCATCCAACGA-AGAAACACCAGAATTAAG-TCTA-ACCCATG-GATG-TTTTGTTTAT---CAGGCCAGCGGTGACAAGTACGTTCCCCGTGCCGTTCTGGTCGATCTGGAGCCCGGTACCATGGACGCTGTCCGTGCCGGTCCCTTTGGCAAGCTCTTCCGTCCCGACAACTTCGTCTTGTGAGT--GCCCTCAGACGCGTGCATTGACAATCTCC-------GATCGGGAAAAC-----------A--GTAGACTGACCAAGGCCGT---TTTCCCGCTTGTGAACAGGACAAGGATGGCGATGGTGCG----TGC----------AGTC-TTTCCCGGT------AGCT-CGGACG-------CTCTTTCTTAGGAAGCAGTCCTTGGGCCACTGGCACCCG--CGAAGGTTT--------TAAAACAGAATGACTGAGTTA-----TATATCATCGTTAGGCCAAATCACCACCAAGGAGCTCGGCACCGTCATGCGCTCGCTCGGCCAGAACCCCTCCGAGTCCGAGCTGCAGGATATGATCAACGAGGTCGATGCCGACAACAACGGCACCATCGACTTCCCCGGTATGTA-------------TTGAATCGCTTGGCAGTCTGCTGTGGCTC-TTTT-TCTCCCTTTAGAC---------CAAGACTGATTGCTTTTCTGTGCGCCTGCAGAGTTCCTTAGTGCTGAGTCGGTACACCTTCGCTTCCAGTTTGTCCCATCTACGCCGTACCAACACGCCCATCGGCCGAGATGGTAAAATCGCTAAGCCGCGTCAGCTTCACAATACTCACTGGGGTCTTGTGTGCCCAGCTGAGACACCCGAAGGTCAAGCTTGTGGCCTTGTCAAGAACTTGGCACTGATGTGCTATATCACCGTCGGTACACCCAGCGAGCCCATCGTTGATTTCATGATTCAACGAAACATGGAAGTCCTCGAAGAGTTTGAACCACAAGTCACACCTAATGCCACCAAGGTGTTCGTGAACGGTGTCTGGGTCGGTATCCACCGTGACCCAACCCATCTCGTCAACACCATGCAGTCCCTACGTCGGCGCAACATGATCTCCCACGAGGTTAGCTTGATTCGTGACATTCGTGACCGAGAGTTCAAGATCTTCACAGATGCTGGACGTGTGTGCCGACCTCTGTTCGTTGTTGACAACGACCCCAAGAGTGAGAACGCTGGATCGTTGGTCCTCAACAAGGAGCACATTCGCCTGCTTGAGCTGGACAAGGATCTACAACGCGAACTGCCGCCTGAGCAGCTCCGAGAGCAAGGATTCGGATGGGATGGCTTGGTCAGATCTGGTGTCGTGGAGTACGTGGATGCCGAGGAAGAAGAGACGATCATGATTGTTATGACTCCCGAGGACTTGGAAATTTCCAAGCACCTCCAGGC
>P._limosum__CBS 339.97__GU981621
TTGCGGGAT----TTGGTTTGAAGAAAAT-ATAC-TGACTCGAACTACAGGCAGACCATTGCTGGTGAGCACGGCCTTGACGGCGATGGCCAGTAAGTT----CCTTCGCTACGCTCTCG---ATACCCCT---------------CGACGCGGAATGGCGGTCTGATA-TTTTTGA-CTAGCTACAACGGTACCTCCGACCTCCAGCTCGAGCGCCTGAACGTCTACTTCACTCACGTAAGCTGCG---------TGCCCAGCCAACGA--TAACCCCCGAGAGCAAA-TCTA-ACC-ATG-AATC-----GTTGTT---TAGGCCAGCGGTGACAAGTATGTTCCCCGTGCCGTTCTGGTCGATCTGGAGCCCGGTACCATGGACGCTGTCCGTGCCGGTCCCTTTGGCAAGCTCTTCCGTCCCGACAACTTCGTCTTGTGAGT--ACTTCTGGACGCGTGCATTGACAATTTCC-------GATTGGGAAAAC-----------A--GTAGACTGACCAGGGCCA----CTTTCCGCTTGTGAACAGGACAAGGATGGCGATGGTGTG----TGC----------AATC-TTTTCCGAT------AACT-CGAATG-------CTCTACTCTAAGAAGCAATTGTGGAGTCATTGGAGCCCG--CGAATATTCT-------CAAAACAGAAAGATTGATTTA-----GTTTTGATGTCTAGGCCAAATCACCACCAAGGAGCTCGGCACCGTCATGCGCTCGCTCGGCCAGAACCCATCCGAGTCTGAGCTGCAGGACATGATCAACGAGGTCGATGCCGACAACAATGGCACCATCGACTTCCCCGGTATGCA-------------CTAAATAGCTCGGCCCTGGACTGTTGCC---TTT-TCTCCCTTGAGCC---------CA-GACTAATTGCTTTCC-GTGCACCTGCAGAATTCCTCAGTACTCAGTCGCTACACCTTTGCTTCTAGTTTGTCCCATCTTCGCCGTACCAACACGCCTATCGGACGAGATGGCAAGATTGCCAAACCACGTCAACTTCACAATACCCACTGGGGTCTTGTGTGCCCTGCCGAGACTCCTGAAGGACAGGCTTGTGGTCTGGTCAAGAATTTGGCACTGATGTGTTACATCACTGTCGGTACACCCAGCGAGCCCATTGTTGATTTCATGATTCAACGAAACATGGAAGTTCTGGAGGAGTTTGAACCTCAAGTCACACCCAATGCTACAAAGGTGTTCGTGAACGGTGTCTGGGTCGGTATTCACCGTGACCCCACCCATCTAGTGAACACAATGCAGTCCCTCCGTCGGCGCAACATGATCTCCCACGAGGTCAGCTTGATTCGCGACATCCGTGATCGAGAGTTCAAGATTTTCACAGATGCTGGACGTGTCTGCCGACCCTTGTTCGTCGTTGACAACGACCCCAAGAGCGAAAACGCTGGGTCTCTCGTCCTCAACAAGGAGCACATTCGCCTGTTGGAGCTGGACAAGGATCTGCAACGTGAACTGCCCCCTGAGCAGCTCCGCGAGCAAGGTTTCGGATGGGACGGCTTGGTCCGATCGGGTGTTGTCGAGTACGTCGATGCCGAGGAAGAAGAGACGATCATGATTGTCATGACTCCTGAGGATTTGGAGATCTCCAAGCACCTCCAGGC
>P._lineolatum__CBS 188.77__GU981620
TTGCGAGTC----TCGATGG--GGAAAAT-ATAC-TGACTCGGACTACAGGCAGACCATTGCCGGTGAGCACGGCCTTGACGGCGATGGCCAGTAAGTT----CCTTTGATATACACTCG---ATACCTCT-----------------ACGCGGAATGGCGGTCTGATA-TTTTTGG-CTAGCTACAACGGTACCTCCGACCTCCAGCTGGAGCGCCTGAATGTCTATTTCACCCACGTAAGTTGCA----------TCTCAGCCAACGA-TAAAACGCCAAAATTGAT-TCTA-ACCCATG-AATC-TTTTGTTTCT---TAGGCCAGCGGTGACAAGTATGTTCCCCGTGCCGTTCTGGTCGATCTGGAGCCCGGTACCATGGACGCTGTCCGTGCCGGTCCCTTTGGCAAGCTCTTCCGTCCCGACAACTTCGTCTTGTGAGT--GCCTCTGGACGCGTGCATTGACAACCTCC-------GGTCGGAAAAAC-----------A--GTAGACTGACCTGGGCCGT---TTTCCCGCTTGTGAACAGGACAAGGATGGCGATGGTGCG----TGC----------AGCC-TTTTTCGAT------AACT-CGAACG-------CTCTGTCTTAGGAGGCAGTTTTTGGGCCATTGGATCTCG--CGGACATCT--------TCCAACAGAATGACTGATTTATATATGATGTGATGTCTAGGCCAAATCACCACCAAGGAGCTCGGCACCGTCATGCGCTCACTCGGCCAGAACCCCTCCGAGTCCGAGCTGCAGGACATGATCAACGAGGTCGATGCCGACAACAACGGCACCATCGACTTCCCCGGTACGCA-------------TTGGACTGCTCGGCTGTGGACTGTCGCTC--TTG-TCTCCCTTAAGCC---------CA-AACTAATTGCTTTTCTGTGC----GCAGAGTTCCTCAGTGCTCAGTCGCTACACCTTTGCTTCCAGTTTGTCCCATCTACGCCGTACCAACACGCCTATTGGCCGAGATGGCAAGATCGCCAAACCGCGTCAACTTCACAATACCCACTGGGGTCTTGTGTGCCCTGCCGAGACTCCTGAAGGTCAAGCCTGTGGTCTGGTCAAGAATTTGGCACTGATGTGTTACATCACCGTTGGTACACCCAGCGAGCCCATCGTTGATTTCATGATTCAACGAAACATGGAGGTCCTAGAAGAGTTTGAACCACAAGTCACACCCAATGCTACGAAGGTGTTCGTGAACGGTGTCTGGGTCGGTATCCACCGTGACCCTACACATCTAGTCAACACCATGCAGTCCCTCCGTCGGCGCAACATGATCTCCCACGAGGTCAGCTTGATTCGTGACATCCGTGACCGAGAGTTCAAGATTTTCACAGATGCTGGACGCGTCTGCCGACCCTTGTTCGTTGTTGACAACGATCCCAAGAGTGAGAACGCTGGGTCACTGGTCCTCAACAAGGAGCACATTCGCCTGCTGGAGTTGGACAAGGATCTACAGCGTGAACTGCCCCCTGAGCAGCTCCGAGAGCAAGGCTTTGGATGGGACGGCTTGGTCAGATCGGGTGTTGTCGAGTACGTGGATGCCGAGGAAGAAGAGACGATCATGATCGTCATGACTCCCGAGGATTTGGAGATCTCCAAGCATCTCCAGGC
>P._ludwigii__CBS_417.68__KF296468
TTGCGAGTTT---TGGATGG--GGAAAATAATAC-TGACTCGAATTACAGGCAGACCATTGCTGGTGAGCATGGCCTTGACGGCGATGGCCAGTAAGTT----CCATCGATACGCTCTCG---ATACCCCT---------------CGACGCGGAATGGCGGTCTGATA-TTTTTGG-CTAGCTACAACGGTACCTCCGACCTCCAGCTCGAACGCCTGAACGTCTACTTCACCCACGTGAGTTACG---------TGCCCAGCCAACGA--CAAACCCCAAAAGCAAT-TCTA-ACT-ATG-AATA-TTTGGTATAT---TAGGCCAGCGGTGACAAGTATGTTCCTCGTGCCGTTCTGGTCGATCTGGAGCCCGGTACCATGGACGCTGTCCGTGCCGGTCCCTTTGGCAAGCTCTTCCGTCCCGACAACTTCGTCTTGTGAGT--GCTCCTGGACGCGTCCATTAACAATCTCC-------GATCGGAAAAAC-----------A--GTAGACTGACCAGTGCGG----TTTTCCGCGTGTGAATAGGACAAGGATGGCGATGGTGCG----TGC----------AGCC-TTATTCGAT------AGCC-CGAACG-------TTCTATTTTAAGGAGCAGTTCTGGAGCCATTTGGACCCG--CGAATATTCT-------CAAAACAGAATCATTGACTTA-----GTTTCGATGTCTAGGCCAAATCACCACCAAGGAGCTCGGCACCGTCATGCGCTCGCTCGGCCAGAACCCCTCCGAGTCCGAGCTGCAGGACATGATCAACGAGGTCGATGCCGACAACAACGGCACCATCGACTTCCCGGGTATGCA-------------CCGAACTGCTCGGCAATGGA-TGCCGCTC--TTT-TCTCTATTTAACC---------CA-GACTAACTGCTTTCCCGTGCACCTGCAGAGTTCCTCAGTGCTGAGTCGCTACACCTTTGCTTCCAGTTTGTCCCATCTTCGCCGTACCAACACACCTATTGGACGAGACGGCAAGATCGCCAAACCGCGTCAACTTCACAACACCCATTGGGGTCTTGTGTGCCCTGCCGAGACTCCTGAAGGTCAGGCTTGTGGTCTGGTCAAGAACTTGGCACTGATGTGTTACATCACCGTCGGTACACCCAGCGAGCCCATCGTTGACTTCATGATTCAACGAAACATGGAAGTCTTGGAAGAGTTCGAACCACAAGTCACGCCCAATGCTACAAAGGTGTTCGTGAACGGTGTCTGGGTCGGTATCCACCGTGACCCCACCCATCTAGTCAACACCATGCAGTCCCTTCGTCGGCGCAACATGATCTCTCACGAGGTCAGCTTGATTCGCGACATCCGTGACCGAGAGTTCAAGATTTTCACAGACGCTGGACGTGTCTGCCGACCCTTGTTCGTTGTCGACAACGATCCCAAGAGTGAAAACGCTGGATCACTGGTCCTCAACAAGGAGCACATTCGCCTGTTGGAGCTGGACAAGGATCTGCAGCGTGAACTGCCCCCTGAGCAGCTTCGAGAACAAGGTTTCGGATGGGACGGCTTGGTCCGATCAGGTGTTGTCGAGTACGTGGATGCTGAGGAAGAAGAGACGATCATGATCGTCATGACTCCCGAGGATTTGGAGATCTCCAAGCACCTCCAGGC
>P._macrosclerotiorum__KJ834469
TGGCAACCACCT-CAATTGGCTCTTCGAT-ATAC-TGACCAGATATACAGGCAGACCATTGCTGGTGAGCACGGCCTTGATGGCGATGGCCAGTAAGTTAT--TTCTCAACACACAATGG---------------------------GACACGGAATGGCGGTCTGATG--TTTTGA--CAGCTACAATGGCACCTCCGACCTCCAGCTGGAGCGTATGAACGTTTACTTCACCCACGTAAGGAGC----------CTTGTACCTCATTACCAGAGTACTCAATGGCATATTCATGCTGACGTGACT-CGCGTTTTCTCTTTAGGCCAGCGGTGACAAGTACGTTCCCCGTGCCGTCCTGGTCGATTTGGAGCCCGGTACTATGGACGCTGTCCGTGCCGGTCCCTTTGGCAAGCTTTTCCGCCCCGATAACTTCGTCTTGTGAGT--GTCCCCGAA-GCTTGATTT--CGATTTT--------GCGAAAGAAAGC--------------ATTTATTGATCGGGGCTA----TTTTTCGC--GGCAACAGGACAAAGACGGCGATGGTGAG----TGA----------GATT-CCTTCGGGC------AGCT-TGCGCG-------TCCTCCCAAGAAGAGAAAACCGGAGGTA-------------TAAGTATAC--------TGAGACAT------------------TTTGCAATTCATAGGCCAGATCACCACCAAGGAGCTGGGCACCGTCATGCGCTCTCTCGGTCAGAACCCCTCCGAGTCGGAGCTGCAGGATATGATCAATGAGGTCGATGCTGACAACAACGGGACTATTGACTTCCCCGGTACGCA-------------ATGCCCTGTCTAGC-----TCTGTCGC----CTT-CCTGTCGGGGACC---------CA-TATTGACAA---------GCGCCCGCAGAGTTTCTCAGTGCTCAGTCGTTATACCTATGCCTCTACCTTATCTCACTTGCGCCGTACCAATACGCCCATTGGCCGAGATGGCAAGATTGCCAAGCCGCGCCAACTTCATAATACTCACTGGGGCCTGGTGTGTCCTGCTGAAACTCCTGAAGGTCAAGCTTGTGGTCTCGTCAAGAATTTGGCACTCATGTGCTATATTACTGTCGGTACACCCAGTGAGCCCATCATCGATTTCATGATCAACCGCAACATGGAAGTCCTCGAAGAATTTGAGCCTCAAGTCACACCGAATGCTACCAAGGTGTTTGTGAACGGTGTCTGGGTTGGTATCCACCGTGATCCTTCCCACCTCGTCAGCACCATGCAATCTTTGCGTCGACGAAACCTGATTTCTCCTGAGGTCAGTCTGATTCGTGATATTCGTGAGCGAGAATTCAAGATTTTCACCGACGCCGGACGAGTGTGTCGCCCCTTGTTCGTGGTGGATAATGATCCTAAGAGCCGGAATGCTGGATCATTGGTTCTCAACAAGGACCACATTCGCAGTCTAGAACAAGACAAGGATTTGCCGCCAGACCTAGACCCAGAAGAACGCCGGGAACGCTATTTCGGATGGGAAGGACTGGTGAGATCAGGAGCTGTGGAAATTGTGGATGCGGAGGAAGAGGAAACGATTATGATTGTGATGACACCCGAAGACTTGGAAATCTCCAAGCAACTTCAAGC
>P._malacosphaerulum__CV2855__JX091524
TTGCGAGTC----CGAATGG--ACAAGAT-AGAC-TGACTCGAACTACAGGCAGACCATTGCTGGTGAGCACGGCCTTGACGGCGATGGCCAGTAAGTG----TCTTCGATAC-CACTCG---ATACCCCT---------------CGACGCGGAATGGCGGTCTGA---TTTTTGG-TTAGCTACAATGGTACCTCCGACCTCCAGCTGGAGCGCCTGAACGTCTACTTCACCCACGTAAGTTGCG---------TGTTCATCCAAAGA-AGAAACGTTGGAATCGGC-TCTA-ACCCATG-GACC-TTTTGTTTAT---TAGGCCGGCGGTGACAAGTACGTTCCCCGTGCCGTTCTGGTCGATCTGGAGCCCGGTACCATGGACGCTGTCCGTGCCGGTCCCTTTGGCAAGCTCTTCCGTCCCGACAACTTCGTCTTGTGAGT--GCCCTCCGACGCATGCATGGACAATCCCC-------GATCCGAAAAAC-----------A--GTAGACTGACTGGGGCCGT---TTTCCCGCTTGTGAACAGGACAAGGATGGCGATGGTGCG----TGC----------AGCC-TTTCCCGAT------AGCT-CGAACG-------CTCTATATTA-AAAGCCGTTCTTGGGCCATTGGAACCCG--CGAAGATTT--------CAAAACAGAATGACTGAGTTT-----GATATCGTTATTAGGCCAAATCACCACCAAGGAGCTCGGCACCGTCATGCGCTCGCTCGGCCAGAACCCTTCCGAGTCCGAGTTGCAGGATATGATTAACGAGGTCGATGCTGACAACAACGGCACCATCGACTTCCCTGGTATGTA-------------CTGAAGTGCTCAGCAGTCGCCTGCTGCTC-TTTT-TCTCCCTGTAGCC---------CACGACTAATTACTTCCCTGTGCACCTGCAGAGTTCCTCAGTGCTGAGTCGGTACACATTCGCATCCAGCTTGTCCCATCTACGCCGTACCAACACGCCCATCGGCCGAGATGGCAAGATTGCTAAGCCGCGTCAACTTCACAATACTCACTGGGGTCTTGTGTGCCCCGCCGAGACTCCCGAAGGTCAAGCTTGTGGTCTTGTCAAGAACTTGGCACTGATGTGCTACATCACTGTCGGTACACCCAGCGAGCCCATCGTTGATTTCATGATTCAACGAAACATGGAAGTCCTCGAGGAGTTTGAACCACAAGTCACACCTAATGCCACAAAGGTGTTCGTGAACGGTGTCTGGGTCGGTATCCACCGTGACCCAACACATCTCGTCAACACCATGCAGTCCCTCCGTCGGCGCAACATGATCTCCCACGAGGTCAGCTTGATTCGTGACATTCGTGACCGAGAGTTCAAGATTTTCACAGATGCTGGACGTGTTTGCCGACCCCTGTTCGTTGTTGACAACGATCCCAAGAGTGAGAACGCTGGATCATTGGTTCTGAACAAGGAGCACATTCGTCTACTGGAGCTGGACAAGGATCTACAACGTGAACTGCCCCCTGAGCAGCTTCGAGAGCAAGGTTTCGGATGGGACGGTTTGGTCAGATCTGGTGTTGTGGAATACGTGGATGCCGAGGAAGAAGAAACGATTATGATCGTTATGACTCCCGAGGACTTGGAGATCTCCAAGCACCTCCAGGC
>P._meloforme__CBS 445.74__GU981656
TTGCGAGTC----TCAATGG--GCAGAAC-ATAC-TGACTCGAACTACAGGCAGACCATTGCTGGTGAGCACGGCCTTGACGGCGATGGCCAGTAAGTT----TCTTCTATAC-CACTCG---ATACCCCT---------------CGACGCGGAATGGCGTTCTGATG-TTTTTGG-CTAGCTACAATGGTACCTCCGACCTCCAGCTGGAGCGCTTGAACGTCTACTTCACCCACGTAAGTTGCG---------TGTCCATCCAACGC-AGAAACGCCGGAATCGAC-TCTA-ACCCATG-GATG-TTCTGTTTTA---TAGGCCAGCGGTGACAAGTACGTTCCCCGTGCCGTTCTGGTCGATCTGGAGCCTGGTACCATGGACGCTGTCCGTGCCGGTCCCTTTGGCAAGCTCTTCCGTCCCGACAACTTCGTCTTGTGAGT--GTCATCCGACTTGTGCATTGACAATCCCC-------GATCGGAAAAAC-----------A--GTAGACTGACCAGGGCCAT---TTTCCCGCTTGTGAACAGGACAAGGATGGCGATGGTGCG----TGC----------AGTC-TTCCCTGAT------AGCT-CAGACG-------CTCGATCCTAGAAGGCGATTTTCGGGCCATTGGAACCCG--CGAAGATTT--------TAAAGCAGAAGGACTGAGTTA-----TATATCATCATTAGGCCAAATCACCACCAAGGAGCTCGGCACCGTCATGCGCTCGCTCGGCCAGAACCCCTCCGAGTCCGAGCTGCAGGATATGATCAACGAGGTCGATGCCGACAACAACGGCACCATCGACTTCCCCGGTATGCA-------------CTGAATTGCCCGGCAGTCGACTGCTGCTC--TTT-TCTCCTTTCAGCC---------CAAGACTAATTGCTTTTCTGTGCGC---CAGAGTTCCTCAGTGCTGAGTCGGTACACATTCGCATCCAGCTTGTCCCATTTACGCCGGACCAACACGCCCATTGGCCGAGATGGCAAGATTGCTAAACCACGCCAACTTCACAATACTCACTGGGGTCTTGTTTGCCCAGCCGAGACTCCCGAAGGTCAAGCTTGTGGTCTTGTCAAGAACTTGGCACTGATGTGCTACATCACCGTCGGTACACCCAGCGAGCCCATCGTTGATTTCATGATTCAGCGAAATATGGAAGTGCTAGAAGAGTTTGAACCCCAAGTCACACCTAATGCCACCAAGGTGTTCGTGAACGGTGTCTGGGTTGGTATCCACCGTGACCCAACGCATCTAGTCAACACCATGCAGTCTCTCCGTCGGCGCAACATGATCTCCCACGAGGTCAGCTTGATTCGTGACATCCGTGACCGAGAGTTCAAGATCTTCACAGATGCTGGACGTGTGTGCCGACCCTTGTTCGTCGTTGATAACGATCCCAAGAGTGAAAACGCTGGGTCATTGGTCCTCAACAAGGAGCATATTCGTCTGCTGGAGCTGGACAAGGATCTACAACGTGAACTGCCCCCTGAGCAGCTCCGAGAGCAAGGGTTCGGATGGGATGGCTTGGTCAGATCGGGTGTTGTGGAATACGTGGATGCCGAGGAAGAAGAGACGATCATGATCGTGATGACTCCCGAAGACTTGGAGATTTCCAAGCACCTCCAGGC
>P._ortum__CV0102__JX091520
TTGCGAGTTTTTTTGGATGG--GGAAAAC-AAAC-TGACTCGAATTACAGGCAGACCATTGCTGGTGAGCACGGCCTTGACGGCGATGGCCAGTAAGTT----CCTTCGATACGCTCTCG---ATACCCCT---------------CAACGCGGAATGGCGGTCTGATA-TTTTTGA-CTAGGTACAACGGTACCTCCGACCTCCAGCTCGAGCGCCTGAACGTCTACTTCACCCACGTAAGTTGCG---------TGTCCAGCCAACGA-CAAACCCCCAAAAGCAAT-TCTA-ACC-ATG-AATC-TTTTGTTCAT---TAGGCCAGCGGTGACAAGTATGTTCCCCGTGCCGTTCTGGTCGATCTGGAGCCCGGTACCATGGACGCTGTCCGTGCCGGTCCCTTTGGCAAGCTCTTCCGTCCCGACAACTTCGTCTTGTGAGT--GCTCCTGGACGCGTCCATTGACAATCTCC-------GATCGGAAAAAC-----------A--GTAGACTGACCAGTGCGG----TGTTCCGCGTGTGAATAGGACAAGGATGGCGATGGTGCG----TGC----------AGCC-TTATTCGAT------AGCT-CGAACG-------TTCTATTTTAAGGAGCAGTTCTGGAGCCATTTGAACCCG--CGAATATTCT-------CAAAACAGAATCATTGACTTA-----GTTTCGATGTCTAGGCCAAATCACCACCAAGGAGCTCGGCACCGTCATGCGCTCGCTCGGCCAGAACCCTTCCGAGTCCGAGCTGCAGGACATGATCAACGAGGTCGATGCCGACAACAACGGCACCATCGACTTCCCCGGTATGCA-------------CTGAACTGCTCGGCAATGGA-TGTCGCTC--TTT-TCTCTATTTAACC---------CA-GACTAACTGCTTTCCCGTGCACCTGCAGAGTTCCTCAGTGCTGAGTCGCTACACCTTTGCTTCCAGTTTGTCCCATCTTCGCCGTACCAACACACCTATTGGACGAGACGGCAAGATTGCCAAACCGCGTCAGCTTCACAACACCCACTGGGGTCTTGTGTGCCCTGCCGAGACTCCTGAAGGTCAGGCTTGTGGTCTGGTCAAGAACTTGGCACTGATGTGTTACATTACCGTCGGTACACCCAGCGAGCCCATCGTTGATTTCATGATTCAACGAAACATGGAAGTCCTGGAGGAGTTTGAACCACAAGTCACACCTAATGCTACAAAGGTGTTCGTGAACGGTGTCTGGGTCGGTATCCACCGTGACCCCACACATCTCGTCAACACCATGCAGTCGCTCCGTCGGCGCAACATGATCTCTCACGAGGTCAGCTTGATTCGTGACATCCGTGACCGAGAGTTCAAGATCTTCACAGACGCTGGACGTGTCTGCCGACCCTTGTTCGTTGTTGACAACGATCCCAAGAGTGAAAACGCTGGATCGCTGGTCCTCAACAAGGAGCACATTCGCCTGTTGGAGCTGGACAAGGATCTTCAACGTGAACTGCCCCCTGAGCAGCTCCGAGAGCAAGGTTTCGGATGGGACGGCTTGGTCCGATCGGGTGTTGTCGAGTACGTGGATGCCGAGGAAGAAGAAACGATCATGATCGTCATGACTCCTGAGGACTTGGAGATCTCCAAGCACCTCCAGGC
>P._oxalicum__CBS_219.30__KF296462
TCGTGATTC----GATCTAATATGAGAATCAAAC-TGACTCGATATTCAGGCAAACCATTGCTGGTGAGCACGGCCTTGACGGCGATGGCCAGTAAGTCAACAGCTTG---CCCCCCCCC---CCCCCCCCAAGATGGGATCCTGACGACAGAGAATGGCGGTCTGATATTTTTCGGTTTAGCTACAATGGTTCCTCCGACCTCCAGCTGGAGCGCATGAACGTCTACTTCACCCACGTAAGTCGTGAAAAAGGTCTTCCCAATCAAAGA---AATCTCC-----CAAA-CCTG-ACCATTGAAACG-TTCGATTTTC---CAGGCTAGCGGTGACAAGTATGTTCCCCGTGCCGTTCTCGTCGACCTGGAGCCCGGTACCATGGACGCTGTCCGTGCCGGTCCCTTTGGCAAGCTCTTCCGCCCCGACAACTTCGTCTTGGGATT--TCC------CATGTGAAAGAGGAAATTC--------AACAACAAACAT-----------G--GTAAACTAAT-GGGGCTGTTTTTTTCCCGCGT----ATAGGACAAGGATGGCGATGGTGAGATTCTTCCTCTCT----CTCCCCCCGTCGATTCTTTGTGCA-TGGTTGCAAGGAATCTTGACTGGCATGATGATTGCTCGGTGCTT----CCCGTAGCACAGTGGT-------CGAATCTGGATAGCTGACTCG-----AGGATTGCAATCAGGCCAAATCACCACCAAGGAGCTCGGTACTGTCATGCGCTCGCTTGGCCAGAACCCCTCCGAGTCTGAGCTGCAGGACATGATCAACGAGGTCGATGCCGACAACAACGGCACCATTGACTTCCCTGGTACGCT-----TTTCCCTACTACCGTATCGTGCAACCCGATGTCACCT--TTT-TTGGGGGGTGCCCTGAGCGCAGTGTGATTAATTGTGGCCC---GCACCGACAGAGTTCCTCAGTGCTTAGTCGTTACACATTTGCTTCTAGTTTGTCTCATCTTCGTCGTACCAACACACCTATTGGCCGAGATGGTAAGATCGCGAAGCCTCGTCAGCTACATAATACTCACTGGGGTCTTGTCTGTCCGGCCGAGACACCAGAAGGTCAAGCTTGTGGTCTTGTCAAGAACTTGGCTCTGATGTGTTACATCACGGTCGGCACGCCCAGTGAGCCTATCGTGGACTTCATGATTCAACGGAACATGGAGGTTCTTGAAGAGTTCGAGCCACAAGTTACTCCCAACGCTACGAAGGTCTTTGTTAATGGTGTCTGGGTCGGTATTCACCGTGATCCGACACACCTGGTCAACACGATGCAGTCCTTGCGTCGACGCAACATGATCTCTCATGAAGTCAGCTTGATTCGTGACATTCGTGACCGAGAATTTAAGATTTTCACGGATGCTGGACGTGTCTGCCGTCCCTTGTTCGTTGTGGATAATGACCCGAAGAGTGAAAATGCAGGATCTCTGGTCCTTAACAAGGAACATATTCGTTTGCTTGAGTTAGACAAGGACCTTCAACGTGAGCTGCCACCAGAGCAACTCCGCGAGCAGGGTTTCGGATGGGACGGCTTGGTCAGGTCAGGGGTTGTGGAATACGTCGACGCGGAAGAGGAAGAGACGATTATGATTGTCATGACCCCCGAGGATCTTGAGATCTCCAAACATCTTCAGGC
>P._oxalicum_CCF2062_LT934389
TCGTGATTC----GATCTAATATGAGAACCAAAC-TGACTCGATATTCAGGCAAACCATTGCTGGTGAGCACGGCCTTGACGGCGATGGCCAGTAAGTCAACAGCTTGCCC------------CCCCCCCCACGATGGGATCCTGACGACAGAGAATGGCGGTCTGATATTTTTCGGTTTAGCTACAATGGTTCCTCCGACCTCCAGCTGGAGCGCATGAACGTCTACTTCACCCACGTAAGTCGTGAAAAACGTCTTCCCAATCAAAGA---AATCTCCCAAA------CCTG-ATCATTGAAACG-TTCGATTTTC---CAGGCTAGCGGTGACAAGTATGTTCCCCGTGCCGTTCTCGTCGACCTGGAGCCCGGTACCATGGACGCTGTCCGTGCCGGTCCCTTTGGCAAGCTCTTCCGCCCCGACAACTTCGTCTTGGGATT--TCC------CATGTGAAAGAGGAAATTC--------AACAACAAACAT-----------G--GTAAACTAAT-GGGGCTGTTTTTTTCCCGCGT----ATAGGACAAGGATGGCGATGGTGAGATTCTTCCTCTCT----CTCCCCCCGTCGATTCTTTGTGCA-TGGTTGCAAGGAATCTTGACTGGCATGATGATTGCTCGGTGCTT----CCCGTAGCACAGTGGT-------CGAATCTGGATAGCTGACTCG-----AGGATTGCAATCAGGCCAAATCACCACCAAGGAGCTCGGTACTGTCATGCGCTCGCTTGGCCAGAACCCCTCCGAGTCTGAGCTGCAGGACATGATCAACGAGGTCGATGCCGACAACAACGGCACCATTGACTTCCCTGGTACGCT-----TTTCCCTACTACCGTATCGTGCAACCCGATGTCACCT--TTT-TTGGGGGGTGCCCTGAGCGCAGTGTGATTAATTGTGGCCC---GCACCGACAGAGTTCCTCAGTGCTTAGTCGTTACACATTTGCTTCTAGTTTGTCTCATCTTCGTCGTACCAACACACCTATTGGCCGAGATGGTAAGATTGCGAAGCCTCGTCAGCTACATAATACTCACTGGGGTCTTGTCTGTCCGGCCGAGACACCAGAAGGTCAAGCTTGTGGTCTTGTCAAGAACTTGGCTCTGATGTGTTACATCACGGTCGGAACGCCCAGCGAGCCTATCGTGGACTTCATGATTCAACGGAACATGGAGGTTCTTGAAGAGTTCGAGCCACAGGTTACTCCCAACGCTACGAAGGTCTTTGTTAATGGTGTCTGGGTCGGTATTCACCGTGATCCGACACACCTGGTCAACACGATGCAGTCCTTGCGTCGACGCAACATGATCTCTCATGAAGTCAGCTTGATTCGTGACATTCGTGACCGAGAATTTAAAATTTTCACGGATGCTGGACGTGTCTGCCGTCCCTTGTTTGTTGTGGACAATGACCCGAAGAGTGAAAATGCAGGATCTCTGGTCCTGAATAAGGAACATATTCGTTTGCTTGAGTTAGACAAGGATCTTCAACGTGAGCTGCCACCAGAGCAACTCCGCGAGCAGGGTTTCGGATGGGACGGCTTGGTCAGGTCAGGAGTTGTGGAATACGTCGACGCTGAAGAGGAAGAGACGATTATGATTGTCATGACCCCCGAGGATCTTGAGATCTCCAAACATCTTCAGGC
>P._oxalicum_CV822_JX091528
TCGTGATCC----GATCTAATATGAGAACCAAAC-TGACTCGATATTCAGGCAAACCATTGCTGGTGAGCACGGCCTTGACGGCGATGGCCAGTAAGTCAACAGCTTGCCCCCCCCCCCC---CCCCCCCCACGATGGGATCCTGACGACAGAGAATGGCGGTCTGATATTTTTCGGTTTAGCTACAATGGTTCCTCCGACCTCCAGCTGGAGCGCATGAACGTCTACTTCACCCACGTAAGTCGTGAAAAACGTCTTCCCAATCAAAGA---AATCTCC-----CAAC-CCTG-ATCATTGAAACG-TTCGATTTTC---CAGGCTAGCGGTGACAAGTATGTTCCCCGTGCCGTTCTCGTCGACCTGGAGCCTGGTACCATGGACGCTGTCCGTGCCGGTCCCTTTGGCAAGCTCTTCCGCCCCGACAACTTCGTCTTGGGACT--TCC------CATGTGAAAGAGGAAATCC--------AACAACAAACAT-----------G--GTAAACTAAT-GGGGCTGTTTTTTTCCCGCGTGT----AGGACAAGGATGGCGATGGTGAGATTCTTCCTCTCTCCCCTCCC-CCCACCGATTCTTTGTGCA-TGGTTGCAAGGAATCTTGACCGGAATGATGAATGCTCGGTGCTT----CCCGTAGCACAGTGGT-------CGAATGGGTATAGCTGACTCG-----AGGGTTGCAATCAGGCCAAATCACCACCAAGGAGCTCGGTACTGTCATGCGCTCGCTTGGCCAGAACCCCTCCGAGTCTGAGCTGCAGGACATGATCAACGAGGTCGATGCCGACAACAACGGCACCATTGACTTCCCTGGTACGCT-----TTTCCCTAGTACCGTATCTTGCAACCCGGTGTCACCT--TTT-TTTTTGGGTGCCCTGAGCGCAGTGTAATTAATTGTGGCCC---GCACCGACAGAGTTCCTCAGTGCTTAGTCGTTACACATTTGCTTCTAGTTTGTCTCATCTTCGTCGTACCAACACACCTATTGGCCGAGATGGTAAGATTGCGAAGCCTCGTCAGCTACATAATACTCACTGGGGTCTTGTCTGTCCGGCCGAGACACCAGAAGGTCAAGCTTGTGGTCTTGTCAAGAACTTGGCTCTGATGTGTTACATCACGGTCGGAACGCCCAGCGAGCCTATCGTGGACTTCATGATTCAACGGAACATGGAGGTTCTTGAAGAGTTCGAGCCACAGGTTACTCCCAACGCTACGAAGGTCTTTGTTAATGGTGTCTGGGTCGGTATTCACCGTGATCCGACACACCTGGTCAACACGATGCAGTCCTTGCGTCGACGCAACATGATCTCTCATGAAGTCAGCTTGATTCGTGACATTCGTGACCGAGAATTTAAAATTTTCACGGATGCTGGACGTGTCTGCCGTCCCTTGTTTGTTGTGGACAATGACCCGAAGAGTGAAAATGCAGGATCTCTGGTCCTGAATAAGGAACATATTCGTTTGCTTGAGTTAGACAAGGATCTTCAACGTGAGCTGCCACCAGAGCAACTCCGCGAGCAGGGTTTCGGATGGGACGGCTTGGTCAGGTCAGGAGTTGTGGAATACGTCGACGCTGAAGAGGAAGAGACGATTATGATTGTCATGACCCCCGAGGATCTTGAGATCTCCAAACATCTTCAGGC
>P._raperi_CMV006G7_MK451101_bet
TTGCGAGTTT---TGGATGG--AGAAAAT-ATAC-TGACTCAAATTATAGGCAGACCATTGCTGGTGAGCACGGCCTTGACGGCGATGGCCAGTAAGTT----GATTCGATACGCACTCG---ATACCCCT---------------CGACGCGGAATGGCGGTCTGATATTTTTTGA-CTAGCTACAATGGTACCTCCGACCAACAGCTCGAGCGCCTGAACGTCTACTTCACCCACGTAAGTTGCG---------TGCCCAGCGAACGA-CAAAACATCGAAATTGTT-TATA-ACA-ATG-AATC-TCTTGTTTTC---TAGGCCAGCGGTGACAAGTATGTTCCCCGTGCCGTTCTGGTCGATCTGGAGCCCGGTACCATGGACGCTGTCCGTGCCGGTCCCTTTGGCAAGCTCTTCCGTCCCGACAACTTCGTCTTGTGAGT--GCTTCTGGACGCGTGCATTGACAATCTCC-------GATCGGAAAAAC-----------A--GTAGACTAACCGGTGCGG----TTTTCCGCTTTTGAACAGGACAAGGATGGCGATGGTGCG----TGC----------AGTCTTTTTCCGAT------ATCT-TGAATG-------CTCTATTTCAAGAAGCAGTTCTGGGGCCATTGGAACTCG--CGAATATTCT-------CAAAACAGAATAATTGATTTA-----GTTTTGATGTCTAGGCCAAATCACCACCAAGGAGCTCGGCACCGTCATGCGCTCGCTCGGCCAGAACCCCTCCGAGTCCGAGCTGCAGGACATGATCAACGAGGTCGATGCCGACAACAACGGCACCATTGACTTCCCCGGTATGCA-------------CTGAACTGCTCGGCAATTGA-TGTCGCTC--TTT-TCTCTATTTAACC---------CA-GACTAACTGCTTTCCCGTGCACCTGCAGAGTTCCTCAGTGCTGAGTCGCTACACCTTTGCTTCCAGTTTGTCCCATCTTCGCCGTACCAACACGCCTATTGGACGTGACGGTAAGATCGCCAAACCGCGTCAACTTCACAACACCCACTGGGGTCTTGTGTGCCCTGCCGAGACTCCTGAAGGTCAAGCCTGTGGTCTGGTAAAGAATTTGGCACTGATGTGTTACATCACCGTCGGTACACCCAGCGAGCCCATCGTTGATTTCATGATCCAACGAAACATGGAAGTCCTGGAGGAGTTTGAACCTCAAGTCACACCCAATGCTACCAAAGTGTTCGTGAACGGTGTCTGGGTCGGTATCCACCGTGACCCTACACATCTCGTCAACACCATGCAGTCCCTCCGTCGTCGCAATATGATCTCCCACGAGGTCAGCTTGATTCGTGATATTCGTGACCGGGAGTTCAAGATTTTCACCGATGCCGGACGTGTCTGCCGACCCTTGTTCGTCGTTGACAATGATCCCAAGAGTGAAAACGCCGGGTCACTGGTCCTCAACAAGGAGCACATTCGCCTGTTGGAGCTGGACAAGGATCTGCAACGTGAACTGCCCCCTGAGCAGCTCCGAGAGCAAGGTTTCGGATGGGACGGCTTGGTCCGATCGGGTGTTGTCGAGTACGTGGACGCTGAGGAAGAAGAGACGATCATGATCGTCATGACTCCTGAGGATTTGGAGATCTCCAAGCACCTCCAGGC
>P._raperi__CBS_281.58__GU981622
TTGCGAGTTT---TGGATGG--AGAAAAT-ATAC-TGACTCAAATTATAGGCAGACCATTGCTGGTGAGCACGGCCTTGACGGCGATGGCCAGTAAGTT----GATTCGATACGCACTCG---ATACCCCT---------------CGACGCGGAATGGCGGTCTGATA-TTTTTGA-CTAGCTACAATGGTACCTCCGACCTCCAGCTCGAGCGCCTGAACGTCTACTTCACCCACGTAAGTTGCG---------CGCCCAGCGAACGA-CAAAACATCGAAATTGTT-TATA-ACA-ATG-AATC-TCTTGTTTTC---TAGGCCAGCGGTGACAAGTATGTTCCCCGTGCCGTTCTGGTCGATCTGGAGCCCGGTACCATGGACGCTGTCCGTGCCGGTCCCTTTGGCAAGCTCTTCCGTCCCGACAACTTCGTCTTGTGAGT--GCTTCTGGACGCGTGCATTGACAATCTCC-------GATCGGAAAAAC-----------A--GTAGACTAACCGGTGCGG----TTTTCCGCTTTTGAACAGGACAAGGATGGCGATGGTGCG----TGC----------AGTC-TTTTCCGAT------ATCT-TGAATG-------CTCTATTTCAAGAAGCAGTTCTGGGGCCATTGGAACTCG--CGAATATTCT-------CAAAACAGAATGATTGATTTA-----GTTTTGATGTCTAGGCCAAATCACCACCAAGGAGCTCGGCACCGTCATGCGCTCGCTCGGCCAGAACCCCTCCGAGTCCGAGCTGCAGGACATGATCAACGAGGTCGATGCCGACAACAACGGCACCATTGACTTCCCCGGTATGCA-------------CTGAACTGCTCGGCAATTGA-TGTCGCTC--TTT-TCTCTATTTAACC---------CA-GACTAATTGCTCTCCCGTGCACCTGCAGAGTTCCTCAGTGCTGAGTCGCTACACCTTTGCTTCCAGTTTGTCCCATCTTCGCCGTACCAACACGCCTATTGGACGTGACGGTAAGATCGCCAAACCGCGTCAACTTCACAACACTCACTGGGGTCTTGTGTGCCCTGCCGAGACTCCTGAAGGTCAAGCTTGTGGCCTGGTAAAGAATTTGGCACTGATGTGTTACATCACCGTCGGTACACCCAGCGAGCCCATCGTTGATTTCATGATCCAACGAAACATGGAAGTCCTGGAGGAGTTTGAACCTCAAGTCACACCCAATGCTACCAAAGTGTTCGTGAACGGTGTCTGGGTCGGTATCCACCGTGACCCTACACATCTCGTCAACACCATGCAGTCCCTCCGTCGTCGCAATATGATCTCCCACGAGGTCAGCTTGATTCGCGATATTCGTGACCGGGAGTTCAAGATTTTCACCGATGCCGGACGTGTCTGCCGACCCTTGTTCGTCGTTGACAACGATCCCAAGAGTGAAAACGCCGGGTCACTGGTCCTCAACAAGGAGCACATTCGCCTGTTGGAGCTGGACAAGGATCTGCAACGTGAACTGCCCCCTGAGCAGCTCCGAGAGCAAGGTTTCGGATGGGACGGCTTGGTCCGATCGGGTGTTGTCGAGTACGTGGACGCTGAGGAAGAAGAGACGATCATGATCGTCATGACTCCTGAGGATTTGGAGATCTCCAAGCACCTCCAGGC
>P._reticulisporum__CBS_121.68__GU981665
TTGCGAGTC----CGAATGG--ACAAGAT-AGAC-TGACTCGAACTACAGGCAGACCATTGCTGGTGAGCACGGCCTTGACGGCGATGGCCAGTAAGTT----TCTTCGATAC-CACTCG---ATGCCCCT---------------CGACGCGGAATGGCGGTCTGATA-TTTTTGG-TTAGCTACAATGGTACCTCCGACCTCCAGCTGGAGCGCCTGAACGTCTACTTCACCCACGTAAGTTGCG---------TGTTCATTCAAAGA-AGAAAC-CCGGAATCGGC-TCTA-ACCATTG-GATC-TTTTGTTTAT---TAGGCCGGCGGTGACAAGTACGTTCCCCGTGCCGTTCTGGTCGATCTGGAGCCCGGTACCATGGACGCTGTCCGTGCCGGTCCCTTTGGCAAGCTCTTCCGTCCCGACAACTTCGTCTTGTGAGT--GCCCTCCGACGCGTGCATTGAAAATCCCC-------GATCGGAAAAAC-----------A--GTAGACTGACTGGGGCCGT---TTTCCCGCTTGTGAACAGGACAAGGATGGCGATGGTGCG----TGC----------AGCC-TTTCCCGAT------AGCT-CGAACG-------CTCTATCTTAGAAAGCAGTTCTTGGGCCATTGGAACCCG--CGAAGATTT--------CAAAACAGAATGACTGAGTTT-----GATATCATTATTAGGCCAAATCACCACCAAGGAGCTCGGCACCGTCATGCGCTCGCTCGGCCAGAACCCCTCCGAGTCTGAGTTGCAGGATATGATCAACGAGGTCGATGCCGACAACAACGGCACCATCGACTTCCCTGGTATGTA-------------CTGAAGCGCTCAGCAGGCGCCTGCTGCTC-TTTT-TCTCCCTGTAGCC---------CACGACTAATTACTTTCCTGTGCACCTGCAGAGTTCCTCAGTGCTGAGTCGGTACACATTCGCATCCAGCTTGTCCCATCTACGCCGTACCAACACGCCCATCGGCCGAGATGGCAAGATCGCTAAGCCGCGTCAACTTCACAATACTCACTGGGGTCTTGTGTGCCCCGCCGAGACTCCTGAAGGTCAAGCTTGTGGTCTTGTCAAGAACTTGGCACTGATGTGCTACATCACTGTCGGTACACCCAGCGAGCCCATCGTTGATTTCATGATTCAACGAAATATGGAAGTCCTCGAGGAGTTTGAACCACAAGTCACACCTAATGCCACCAAGGTGTTCGTGAACGGTGTCTGGGTCGGTATCCACCGTGACCCAACACATCTCGTCAACACCATGCAGTCCCTTCGTCGGCGCAACATGATTTCCCACGAGGTCAGCTTGATTCGTGACATTCGTGACCGAGAGTTCAAGATTTTCACAGATGCTGGACGTGTCTGCCGACCCCTGTTCGTTGTTGACAACGATCCCAAGAGTGAGAACGCTGGATCATTGGTTCTGAACAAGGAGCACATTCGTCTGCTGGAGCTGGACAAGGATCTACAACGTGAACTGCCCCCTGAGCAGCTCCGAGAGCAAGGTTTCGGATGGGACGGCTTGGTCAGATCTGGTGTTGTGGAATACGTGGATGCCGAGGAAGAAGAAACGATTATGATCGTTATGACTCCCGAGGACTTGGAGATCTCCAAGCACCTTCAGGC
>P._soosanum____CCF3778__FM865811
TTGCGTTTC----GGTATCTCATAAGAATTCTGC-TGACCTTCTCCACAGGCAAACCATTGCTGGTGAGCACGGCCTTGACGGCGATGGCCAGTAAGTCAACTATCTTGCCGTTCAAACG---ACCCCCTCA------------AACAACGCGGAACGGCGATCTGATATTTTTCGATCCAGGTACAACGGTACCTCCGACCTCCAGTTGGAGCGCTTGAACGTCTACTTCACCCACGTAAGCCGCAATC-CTCACCCCGCATCT------TCAATCGTCACTTTGAAT-TCTA-ATCAATG-AACT-TTCGATCATT---CAGGCCAGCGGTGACAAGTATGTTCCCCGTGCCGTTCTCGTCGATCTGGAGCCCGGTACCATGGACGCTGTCCGTGCCGGTCCCTTTGGAAAGCTCTTCCGCCCCGACAACTTCGTCTTGCGAATTGGCCTCGTTCCACATGGAGCAGGAAAATA--------AACAACAAGAAT-----------G--GGTGACTAAC-GAGGCTGTCTTTTTTCCGTGTCTGAATAGGACAAGGATGGCGATGGTGCG----TG-----------ACGC-TCCCCCGAT------CGCA-TGATGG--AGGGCTTTCGTGAGGCATGGCAACTGCC-AGCCTCTGGATAGCA---GAATCTAG--------CGAACATGAATATCTAACTCA-----ATCCCTGCGGCCAGGTCAAATCACCACCAAGGAGCTCGGCACTGTCATGCGCTCGCTTGGCCAGAACCCCTCCGAGTCTGAACTCCAGGACATGATCAACGAGGTCGATGCCGACAACAACGGCACCATTGACTTCCCTGGTATGTTTGTACTTCCCGCGCCGGGGATATACGCAATCATTTTTTTTTC--TTTCTTACTCTTGGATC---------CTTGATTAATAACA--CCTGTG-ACCTACAGAGTTCCTTAGTGCTGAGTCGCTACACATTCGCTTCAAGTTTGTCCCATCTCCGTCGCACGAATACCCCCATTGGTCGCGACGGCAAGATTGCAAAGCCTCGTCAACTACACAATACCCATTGGGGTCTTGTGTGTCCAGCTGAAACTCCTGAAGGTCAAGCTTGTGGTCTTGTCAAGAACTTGGCACTCATGTGCTACATCACGGTTGGAACGCCTAGCGAGCCCATCGTCGACTTCATGATTCAGCGAAACATGGAGGTTCTTGAAGAGTTTGAGCCCCAAGTTACTCCCAATGCCACCAAGGTGTTTGTCAATGGCGTTTGGGTCGGTATTCACCGTGATCCCACACACCTGGTGAGCACTATGCAGTCCCTCCGTCGACGCAACATGATCTCTCACGAAGTCAGCTTGATTCGTGACATTCGTGACCGAGAATTCAAAATTTTCACAGATGCCGGACGTGTGTGCCGCCCTCTATTCGTTGTTGACAATGATCCCAAGAGTGAGAACTCAGGAGGTTTGGTTCTCAACAAAGAGCACATTCGTTTACTGGAATTGGATAAGGAGCTTCAGCGTGATTTGCCGCCAGAGCAATTCCGTGAGCAGGGCTTCGGTTGGGATGGCCTGGTCAGGTCCGGTGTCGTGGAATACGTTGATGCTGAGGAGGAGGAGACGATCATGATTGTCATGACTCCCGAGGATCTCGAAATTTCCAGGCACCTCAAAGC
>P._stolkiae___CBS_315.67__JN617717
TTGCTTGGAT---TGGATTG--GACGAAT-GTGCTTGACTC-AACCACAGGCAAACCATTGCTGGCGAGCACGGCCTTGATGGCGATGGCCAGTAAGTC-----CTTCGG-------------CTACCATA---------------CGAGGCGGAATGGCGGTCTGATG-TTTTTG--CTAGATACAATGGCACCTCCGACCTCCAGCTGGAGCGGATGAGCGTCTACTTCACCCACGTAAGTTGTG---------TTCCTGCTCAATGA------CAACGAGATGCA--CCTA-ACCGATG-GATT-GTTTGTTTCC---TAGGCCAGCGGTGACAAGTACGTTCCCCGTGCCGTTTTGGTCGATCTGGAGCCCGGTACCATGGACGCCGTCCGTGCCGGCCCCTTCGGCAAGCTCTTCCGTCCCGACAACTTCGTCTTGTGAGT--ACCCGATGAGATGTGGATCGAGGATCTCC-------GGTCGG-ATAAC-----------A--GTTTACTGACC--GGCCGT---TTTTTCGCTTGTGCTTAGGACAAGGATGGCGATGGTGAG----TAC----------GATC-TTTCCGGAT------AGCT-CGGGCG-------TTCCGCCCGAGGATACTGTCACTG-GCGACTGGAA---G--CACTGGTT---------CAAAACAGCATAACTGAGACG-----CGTACGATTCCTAGGCCAGATCACCACCAAGGAGCTAGGTACAGTGATGCGCTCGCTCGGCCAGAACCCCTCCGAGTCGGAGCTGCAGGATATGATCAACGAGGTTGATGCCGACAACAACGGCACCATTGACTTTCCCGGTACGCA-------------ATATCCAACGCTGTGCTTGATCGC-------------------GAGCC---------CA-GACTGATCG--TTCCCGTGCGCTCGCAGAGTTCCTTAGTGCTGAGTCGCTATACCTACGCTTCCACCTTGTCCCATTTGCGCCGTACCAATACGCCTATTGGCCGAGATGGAAAGATTGCTAAACCGCGTCAACTTCACAACACTCACTGGGGGCTTGTGTGCCCAGCCGAGACACCTGAAGGCCAAGCTTGTGGTCTTGTCAAGAACTTGGCCCTCATGTGCTATATCACTGTCGGTACACCCAGTGAACCGATCATTGATTTCATGATCCAGCGCAACATGGAAGTCCTTGAGGAATTCGAACCTCAAGTCACGCCCAATGCCACCAAGGTGTTTGTGAACGGTGTCTGGGTTGGTATTCACCGTGACCCTTCACATCTTGTCAACACTATGCAGTCTCTCCGTCGGCGCAACATGATCTCCCACGAGGTCAGCTTGATTCGTGACATTCGTGACCGAGAGTTCAAGATCTTCACAGATGCTGGCCGTGTGTGCCGGCCCCTCTTTGTTGTTGACAATGACCCCAAGAGTGAGAATGCTGGCTCATTGGTCCTTAACAAGGAGCACATCCGCCTGCTGGAGCAGGACAAGGATCTATCGCGTGACTTGGATCCGGAAGAGTACCGGGAGCGTGGATTCGGATGGGAGGGCTTGGTGAGATCGGGGGCTGTGGAATATGTGGACGCGGAGGAGGAAGAGACGATTATGATTGTGATGACCCCGGAAGACTTGGAGATTTCCAAGCAACTTCAAGC
>P._yunnanense__NN051336__KY495099
TTGCGAGTTT---TGGATGG--AGAAAAT-ATAC-TGACTCAAACTACAGGCAGACCATTGCTGGTGAGCACGGCCTTGACGGCGATGGCCAGTAAGTT----GCTTCGATACGCTCTCG---ATACCCCT---------------CGACACGGAATGGCGGTCTGATA-TTTTTGA-CTAGGTACAACGGTACCTCCGACCTCCAGCTCGAGCGCTTGAACGTCTACTTCACCCACGTAAGTTGCG---------TGCCCAGTGAATAA-CAAAACATCGAAATTGTT-TCTA-ACG-ATG-AATC-TTTTGTTTTC---TAGGCTAGCGGTGACAAGTATGTTCCCCGTGCCGTTCTGGTCGATCTGGAGCCTGGTACCATGGACGCTGTCCGTGCCGGTCCCTTTGGCAAGCTCTTCCGTCCCGACAACTTCGTCTTGTGAGT--GCTTCTGGACGCGTGCATTGACAATCTCC-------GATCGGAAAAAC-----------A--GTAGACTGACCGGTGCGG----TTTTCCGCTTGTGAACAGGACAAGGATGGCGATGGTGCG----TGC----------AGTC-TTTTCCGAT------AACT-TGAGTG-------CTCTATTTCAAGAATCAGTTCCGGAGCCATTGGAACTCG--CGAATATTCT-------CAAAACAGAATGATTGATTTA-----ATTTTGATGTCTAGGCCAAATCACCACCAAGGAGCTCGGCACCGTCATGCGCTCGCTCGGCCAGAACCCCTCCGAGTCCGAGTTGCAGGACATGATCAACGAGGTCGATGCCGACAACAACGGCACCATCGACTTCCCCGGTATGCA-------------CTGAACTGCTCGGCAATTGA-TGCCGCTC--TTT-TCTCTATTTAATC---------CA-GACTAATTGCTTTCCCGTGCACCTGTAGAGTTCCTCAGTGCTGAGTCGCTACACCTTTGCTTCCAGTTTGTCCCATCTTCGCCGTACCAACACGCCTATTGGGCGAGACGGTAAGATAGCCAAACCGCGTCAACTTCACAACACGCACTGGGGTCTTGTGTGCCCTGCCGAGACTCCTGAAGGTCAAGCTTGTGGTCTGGTCAAGAATTTGGCACTGATGTGTTACATCACCGTCGGTACACCCAGCGAGCCCATCGTTGATTTCATGATCCAACGAAACATGGAAGTCCTGGAGGAGTTTGAACCTCAAGTCACACCCAATGCTACCAAAGTGTTCGTGAACGGTGTCTGGGTCGGTATCCACCGTGACCCTACACATCTCGTCAACACCATGCAGTCCCTCCGTCGTCGCAATATGATCTCCCACGAGGTCAGCTTGATTCGTGATATTCGTGACCGGGAGTTCAAGATTTTCACAGATGCTGGACGTGTCTGCCGACCCTTGTTTGTCGTTGACAACGATCCCAAGAGTGAAAACTCTGGGTCACTGGTCCTCAACAAGGAGCACATTCGCCTGTTGGAGCTTGACAAGGATCTGCAACGTGAACTGCCCCCTGAGCAGCTCCGCGAGCAAGGTTTCGGATGGGACGGCTTGGTTCGATCGGGTGTTGTCGAGTACGTGGACGCCGAAGAAGAAGAGACGATCATGATCGTCATGACTCCTGAGGACTTGGAGATCTCCAAGCACCTCCAGGC
>P._citrinum___CBS_139.45__GU944545
TTGT---------TGGATACAAAGAGCAATATAC-TGACCAATTCTATAGGCAAACCATTGCTGGCGAGCACGGCCTTGATGGCGATGGACAGTAAGTT----CTTTCGACAAAGAAGTGTTTACGTTTTTT--------------CGA----GAATGGCGGTCTGATA-TTTTTGG-GCAGCTACAACGGAACCTCCGATCTCCAGCTGGAGCGCATGAACGTCTACTTCACCCACGTAAGTGATA----------------CTGACCCCAATGCCATTGGAATCATTATCTA-ACCAACT-ATTG-TTTGTTTTATCAATAGGCTTCCGGTGACAAGTATGTTCCCCGTGCCGTCCTGGTCGACTTGGAGCCCGGTACCATGGACGCTGTCCGTGCTGGTCCCTTCGGCAAGCTTTTCCGTCCCGACAACTTCGTTTTGTGAGT--GATCTGATCCA---GAATTGAAGTTTGTG-------GATGTGTGGAAC-----------ATTTTAGGCTGACGGAATC------TCTTCTGATCG---ACAGGACAAGGATGGCGATGGTGAG----TGC----------GATC-TTTGCTGAA------AGACCCGTGT--------CATTTTCACGGGCGGCGATTCCCCGGCGATCGGAACCCATCCAATTCTTTT-------CGAACC----CTACTGAGACA-----AATGTGATCAATAGGCCAAATCACCACCAAGGAGCTCGGCACCGTCATGCGCTCCCTCGGCCAGAACCCCTCCGAGTCTGAGCTGCAGGACATGATTAACGAGGTTGACGCCGATAACAATGGCACCATTGATTTCCCCGGTACGAT-------------CCCATAATCCAGATTCTCACATGCCGATA--TCCCTTATTATCAAACCGTTTGTGAAGATGAATATTGACTCGCC-----GCCCACAGAGTTCCTGAGTGTTGAGTCGTTATACATTTGCTTCCTCGCTGTCTCACTTGCGCCGTACAAACACGCCCATTGGTCGTGATGGTAAGATTGCCAAACCTCGTCAGCTTCATAATACACACTGGGGTCTGGTTTGTCCAGCCGAAACCCCCGAAGGACAGGCTTGTGGTCTTGTCAAGAATCTGGCGCTCATGTGCTACATCACTGTCGGTACTCCTAGCGAGCCTATTATCGACTTCATGATCCAGCGAAATATGGAAGTTTTGGAAGAGTTCGAGCCCCAAGTCACACCGAATGCCACGAAGGTCTTTGTTAATGGTGTCTGGGTCGGTATCCACCGTGATCCGTCGCATCTGGTGAACACTATGCAATCGCTGCGTCGACGCAACATGATCTCTCACGAAGTCAGTTTGATTCGGGATATCCGCGAGCGAGAGTTCAAGATTTTCACCGATACTGGACGTGTCTGTCGTCCATTGTTCGTTGTTGACAATGATCCCAAGAGCGAAAATGCTGGATCTTTGATTCTCAACAAGGAACATATTCACAAGCTTGAACAAGATAAGGACTTGCCACTTGATATGGACGTGGAAGAGCGCCGGGAGCGTTACTTCGGATGGGATGGTCTGGTTCGATCAGGAGCTGTCGAATACGTCGATGCAGAAGAAGAGGAGACGATCATGATCGTCATGACACCGGAAGATCTCGAGATCTCCAAACAGCTTCAAGC
