# Supplementary material for: Three new Penicillium species isolated from the tidal flats of China
Source: PeerJ. 2022 May 6;10:e13224. doi: 10.7717/peerj.13224 (PMC9083529; doi:10.7717/peerj.13224)
Supplement: Supplemental Information 3 — View using MEGA software. [file peerj-10-13224-s003.fas]

>P._brefeldianum__CBS_235.81__GU981623
TTGCGGGATT---TGGTTTGAAAAAAAAT-ATACTTGACTCGAACTACAGGCAGACCATT
GCTGGTGAGCACGGCCTTGACGGCGATGGCCAGTAAGTT----CCTTCGATACGCTCTCG
---ATACCCCT---------------CGACGCGGAATGGCGGTCTGATA-TTTTTGA-CT
AGCTACAACGGTACCTCCGACCTCCAGCTCGAGCGCCTGAACGTCTACTTCACCCACGTA
AGTTGCG---------TGCCCAGCCAACGA--CAACCCCCGAGAGCAAT-TCTA-ACC-A
TG-AATC--TTTGTTTAT---TAGGCCAGCGGTGACAAGTATGTTCCCCGTGCCGTTCTG
GTCGATCTGGAGCCCGGTACCATGGATGCTGTCCGTGCCGGTCCCTTTGGCAAGCTCTTC
CGTCCCGACAACTTCGTCT
>P._caperatum_CBS_443.75__GU981660
TTGCGAGTC----CGAATGG--AGAAAAT-AGAC-TGACTCGAACTATAGGCAGACCATT
GCTGGTGAGCACGGCCTTGACGGCGATGGCCAGTAAGTC----TCTTCGATAC-CACTCG
---ATGCCCCT---------------CGATGCGGAATGGCGGTCTGATA-TTTTTGG-TT
AGCTACAATGGTACCTCCGACCTCCAGCTGGAGCGCCTGAACGTCTACTTCACCCACGTA
AGTTGCG---------TGTCCATCCAAAGA-AGAAATGCTGGAATCGAA-TCTA-ACCAA
TG-GATC-TTTTGTTGCT---TAGGCCGGCGGTGACAAGTACGTTCCCCGTGCCGTTCTG
GTCGATCTCGAGCCCGGTACCATGGACGCTGTCCGTGCCGGTCCCTTTGGCAAGCTCTTC
CGTCCCGACAACTTCGTCT
>P._cluniae__CBS_326.89__KF296471
TCGCGAGTC----TCACTGA--GCAGAAT-AGAC-TGACTCAAATTACAGGCAGACCATT
GCTGGTGAGCACGGCCTTGACGGCGATGGCCAGTAAGTT----TCTTCCATAC-CACTCG
---ATATCCCT---------------CGACGCGGAATGGCGGTCTGATA-TTTTTGG-CT
AGCTACAATGGCACCTCCGACCTCCAGCTGGAGCGCTTGAACGTTTACTTCACCCACGTA
AGTTGCG---------TGTTCGTCCATCGACAAACACGCCGGACTCGAC-TCTA-ACCCA
TG-GATC-TTTTGTTTCT---TAGGCCAGCGGTGACAAGTACGTTCCCCGTGCCGTTCTG
GTCGATCTGGAGCCCGGTACCATGGACGCTGTCCGCGCCGGTCCCTTTGGCAAGCTCTTC
CGTCCCGACAACTTCGTCT
>P._coeruleum_CBS 141.45_GU981655
TTGCGAGTT----TCCATG----CAACAG-ATAC-TGACTCGAACTACAGGCAGACCATT
GCTGGTGAGCACGGCCTTGATGGCGATGGCCAGTAAGTC----TCTTCGATAC-CACTTG
---ATACCTCT---------------CGACACGGAATGGCGGTCTGATA-TTTTTGG-TT
AGCTACAATGGTACCTCCGACCTTCAGCTCGAGCGCCTGAACGTCTACTTCACCCACGTA
AGTTGCG---------TGTCCATCCAACGA-AGAAACACCAGAATTAAG-TCTA-ACCCA
TG-GATG-TTTTGTTTAT---CAGGCCAGCGGTGACAAGTACGTTCCCCGTGCCGTTCTG
GTCGATCTGGAGCCCGGTACCATGGACGCTGTCCGTGCCGGTCCCTTTGGCAAGCTCTTC
CGTCCCGACAACTTCGTCT
>P._cremeogriseum__CBS 223.66__GU981624
TTGCGAGTTTTTATGGGTGG--GGAAAAT-ATAC-TGACTCGAATTACAGGCAGACCATT
GCTGGTGAGCACGGCCTTGACGGCGATGGCCAGTAAGTT----CCTTCGATACGCTCTCG
---ATACCCCT---------------CGACGCGGAATGGCGGTCTGATA-TTTTTGG-CT
AGGTACAACGGTACCTCCGACCTCCAGCTCGAGCGCCTGAACGTCTACTTCACCCACGTA
AGTTGCG---------TGTCCAGCCAACGA-CAAAACCCCAAAATCAAT-TCTA-ACC-A
CG-AATC-TTTTGTTCAT---TAGGCCAGCGGTGACAAGTATGTTCCCCGTGCCGTTCTG
GTCGATCTGGAGCCCGGTACTATGGACGCTGTCCGTGCCGGTCCCTTTGGCAAGCTCTTC
CGTCCCGACAACTTCGTCT
>P._curticaule__CV2842__JX091526
TTGTGGGTTC---TGGATGG--GGAAAGT-ATAC-TGACTCGAATTACAGGCAGACCATT
GCTGGTGAGCACGGCCTTGACGGCGATGGCCAGTAAGTT----CCTTCGATACACTCTCG
---ATACTCCT---------------CGACGCGGAATGGCGGTCTGATA-TTTTTGA-CT
AGGTACAACGGTACCTCCGACCTCCAGCTCGAGCGCCTGAACGTCTACTTCACCCACGTA
AGTTGCA---------TGTCCAGCCAACGA-TGAAACACAGAAATTGAT-TCTA-ACT--
TG-AATC-TCTTGTTTAT---CAGGCCAGCGGTGACAAGTATGTTCCCCGTGCCGTTCTG
GTCGATCTGGAGCCCGGTACCATGGACGCTGTCCGTGCCGGTCCCTTTGGCAAGCTCTTC
CGTCCCGACAACTTCGTCT
>P._diatomitis_CCF3780_HE651138
TTGCCTTGCG---GTTATCTCATGGAAATTCTGC-TGACCTTCTCCACAGGCAAACCATT
GCTGGTGAGCACGGCCTTGACGGCGATGGCCAGTAAGTCAACTATCTTGCCGTTCAAACG
---ACCCCCTCA------------AACAACGCGGAACGGCGGTCTGATATTTTTCGATCC
AGCTACAACGGTACCTCCGACCTCCAGTTGGAGCGCTTGAACGTCTACTTCACCCACGTA
AGCCGCAATC-CTCACCCCGCATCT------TCAATCGTCACTTTGAAT-TCTA-ATCAA
TG-AACG-TTCGATCACT---CAGGCCAGCGGTGACAAGTATGTTCCCCGTGCCGTTCTC
GTCGATCTGGAGCCCGGTACCATGGACGCTGTCCGTGCCGGTCCCTTTGGAAAGCTCTTC
CGCCCCGACAACTTCGTCT
>P._diatomitis__CCF3904__HE651133
TTGCCTTGCG---GTTATCTCATGGAAATTCTGC-TGACCTTCTCCACAGGCAAACCATT
GCTGGTGAGCACGGCCTTGACGGCGATGGCCAGTAAGTCAACTATCTTGCCGTTCAAACG
---ACCCCCTCA------------AACAACGCGGAACGGCGGTCTGATATTTTTCGATCC
AGCTACAACGGTACCTCCGACCTCCAGTTGGAGCGCTTGAACGTCTACTTCACCCACGTA
AGCCGCAATC-CTCACCCCGCATCT------TCAATCGTCACTTTGAAT-TCTA-ATCAA
TG-AACG-TTCGATCACT---CAGGCCAGCGGTGACAAGTATGTTCCCCGTGCCGTTCTC
GTCGATCTGGAGCCCGGTACCATGGACGCTGTCCGTGCCGGTCCCTTTGGAAAGCTCTTC
CGCCCCGACAACTTCGTCT
>P._donggangicum_LN5-H1-4 MZ004914
TTGCGAGTTT---TGGATGG--AGAAAAT-ATAC-TGACTCGAATTACAGGCAGACCATT
GCTGGTGAGCACGGCCTTGACGGCGATGGCCAGTAAGTT----GCTTCGATACGCTCTCG
---ATACCCCT---------------CGACGCGGAATGGCGGTCTGATA-TTTTTGA-CT
AGCTACAACGGTACCTCCGACCTCCAGCTCGAGCGCCTGAACGTCTACTTCACCCACGTA
AGTTGCG---------TGCCCAGCGAACGA-CAAAACATCGAAATTGTT-TCTA-ACG-A
TG-AATC-TTTTGTTTTC---TAGGCCAGCGGTGACAAGTATGTTCCCCGTGCCGTTCTG
GTCGATCTGGAGCCCGGTACCATGGACGCTGTCCGTGCCGGTCCCTTTGGCAAGCTCTTC
CGTCCCGACAACTTCGTCT
>P._ehrlichii__CBS_324.48__KF296464
TTGCGTGTC----AAAATGA--GCGAGAT-GTAC-TGACTCGAACTACAGGCAAACCATT
GCTGGTGAGCACGGCCTTGACGGCGATGGCCTGTAAGTT----TATTCGATAC-CCCTCG
ACAACACCACT--------------CGAACGCGGAATGGCGGTCTGATA-TTTTTGG-CT
AGCTACAATGGTTCCTCCGACCTCCAGCTCGAGCGCTTGAACGTCTACTTCACCCACGTA
AGTTGCG---------TATCCAGTCAATAT-CGAAATATCAACGTCGAC-GCTA-ATCGA
TG-AATG-TTTTGTTTTC---CAGGCCAGCGGTGACAAGTACGTTCCCCGTGCCGTTCTG
GTCGATCTGGAGCCCGGTACCATGGACGCTGTCCGTGCCGGTCCCTTTGGCAAGCTCTTC
CGTCCCGACAACTTCGTCT
>P._elleniae__CBS 118135__GU981663
TTGCGAGTC----CGAGTGG--ACAAGAT-AGAC-TGATTTGAACTACAGGCAGACCATT
GCTGGTGAGCACGGCCTTGACGGCGATGGCCAGTAAGTT----TCTTCGATAC-CACTCG
---ATGCCCCT--------------CTGACGCGGAATGGCGGTCTGATA-TTTTTGG-TT
AGCTACAATGGTACCTCCGACCTCCAGCTGGAGCGCCTGAACGTCTACTTCACCCACGTA
AGTTGCG---------TGTCCATCCAACGA-AGAAACGCCGGAATCGAC-TCTA-ATCCA
TG-GATCTTTTTGTTTAT---CAGGCCAGCGGTGACAAGTACGTTCCCCGTGCCGTTCTG
GTCGATCTGGAGCCCGGTACCATGGACGCTGTCCGTGCCGGTCCCTTTGGCAAGCTCTTC
CGTCCCGACAACTTCGTCT
>P._glaucoroseum__NRRL908__KF296469
TTGCGAGTTT---TGGATGG--GGAAAATAATAC-TGACTCGAATTACAGGCAGACCATT
GCTGGTGAGCACGGCCTTGACGGCGATGGCCAGTAAGTT----CCATCGATACACTCTCG
---ATACCCCT---------------CGACGCGGAATGGCGGTCTGATA-TTTTTGG-CT
AGCTACAACGGTACCTCCGACCTCCAGCTCGAGCGCCTGAACGTCTACTTCACCCACGTA
AGTTGCG---------TGCCCAGCCAACGA--CAACCCCCAAAAGCAAT-TCTA-ACC-A
TG-AATA-TTTTGTATCT---TAGGCCAGCGGTGACAAGTATGTTCCTCGTGCCGTTCTG
GTCGATCTGGAGCCCGGTACCATGGACGCTGTCCGTGCCGGTCCCTTTGGCAAGCTCTTC
CGTCCCGACAACTTCGTCT
>P._hepuense_TT2-4-X3 MZ004912
TTGCGTCTC----AGTATCTCATGGGAATTCAGC-TGACCTTCTCCACAGGCAAACCATT
GCTGGTGAGCACGGCCTTGACGGCGATGGCCAGTAAGTCAACTATCTTGCCGTTCCAACG
---ACCCCCTCA------------AACAACGCGGAACGGCGGTCTGATGTTTTTCGATCC
AGCTACAACGGTACCTCCGACCTCCAGTTGGAGCGCTTGAACGTCTACTTCACCCACGTA
AGCCGCAATG-CTCACCCCGCATCT------TCAATCGTCACGTTGAAT-TCTA-ATCAA
TG-AATA-TTCGATCATT---CAGGCCAGCGGTGACAAGTATGTTCCCCGTGCCGTTCTC
GTCGATCTGGAGCCCGGTACCATGGACGCTGTCCGTGCCGGTCCCTTTGGAAAGCTCTTC
CGCCCCGACAACTTCGTCT
>P._hepuense_TT2-6-X3 MZ004913
TTGCGTCTC----AGTATCTCATGGGAATTCAGC-TGACCTTCTCCACAGGCAAACCATT
GCTGGTGAGCACGGCCTTGACGGCGATGGCCAGTAAGTCAACTATCTTGCCGTTCCAACG
---ACCCCCTCA------------AACAACGCGGAACGGCGGTCTGATGTTTTTCGATCC
AGCTACAACGGTACCTCCGACCTCCAGTTGGAGCGCTTGAACGTCTACTTCACCCACGTA
AGCCGCAATG-CTCACCCCGCATCT------TCAATCGTCACGTTGAAT-TCTA-ATCAA
TG-AATA-TTCGATCATT---CAGGCCAGCGGTGACAAGTATGTTCCCCGTGCTGTTCTC
GTCGATCTGGAGCCCGGTACCATGGACGCTGTCCGTGCCGGTCCCTTTGGAAAGCTCTTC
CGCCCCGACAACTTCGTCT
>P._janthinellum__CBS 340.48__GU981625
TTGCGAGTTT---TGCATAG--AGAATATAATAC-TGACTCGAATTACAGGCAGACCATT
GCTGGTGAGCACGGCCTTGACGGCGATGGCCAGTAAGTT----CCATCGATACGCTCTCG
---ATCCCCCT---------------CGACGCGGAATGGCGGTCTGATA-TTTTTGG-CT
AGCTACAACGGTACCTCCGACCTCCAGCTCGAGCGCCTGAACGTCTACTTCACCCACGTA
AGTTGCG---------TGCTCACTCAACGA-CAAACCCCAAAAAGCAAT-TCTA-ACC-A
TGAAATA-TTTGGTATAT---TAGGCTAGCGGTGACAAGTATGTTCCTCGTGCCGTTCTG
GTCGATCTGGAGCCCGGTACCATGGACGCTGTCCGTGCCGGTCCCTTTGGCAAGCTCTTC
CGTCCCGACAACTTCGTCT
>P._javanicum__CBS 341.48__GU981657
TTGCGAGTC----TAAATGG--GCAAGAT-AGAC-TGACTCGAACCACAGGCAGACCATT
GCTGGTGAGCACGGCCTGGACGGCGATGGCCAGTAAGTT----TCTTCGATAC-CACTCG
---ATTCCCCT---------------CGACGCAGAATGGCGGTCTGATA-TTTTTTG-TT
AGCTACAATGGTACCTCCGACCTCCAGCTGGAGCGCCTGAACGTCTACTTCACCCACGTA
AGTTGCG---------CGCCCATCAAAAGA-AGAAACGCCGGAATCGCC-TCTA-ACCCA
TG-GATC-TTTTGTTCAT---TAGGCCGGCGGTGACAAGTACGTTCCCCGTGCCGTTCTA
GTCGATCTGGAGCCCGGTACCATGGACGCCGTCCGTGCCGGCCCCTTTGGCAAGCTCTTC
CGTCCCGACAACTTCGTCT
>P._jiaozhouwanicum_ZZ2-9-3 OM220087
TTGCGTGTC----GGTATCCAATGAGTGTTATGC-TGACCTTCGAAACAGGCAAACCATT
GCTGGTGAGCACGGCCTTGACGGCGATGGCCAGTAAGTCAAATATTTCGCGGTTCCAACG
---ACACCCTC--------------ACAACGCGGAACGGCGGTCTGATATTTTTCGATTC
AGCTACAACGGTACCTCCGACCTCCAGTTGGAGCGCCTGAACGTCTACTTCACCCACGTA
AGCCGCAATCTTTCGTTTCACACTT------TCAGTCGTCACTTTAGAT-TCTA-ATCAA
TG-AACT-TTTGATTTTC---CAGGCCAGCGGTGACAAGTATGTTCCTCGTGCCGTCCTC
GTTGATCTGGAGCCCGGTACCATGGACGCTGTCCGTGCCGGTCCCTTTGGAAAGCTCTTC
CGCCCCGACAACTTCGTCT
>P._jiaozhouwanicum_0801H2-2 MZ004911
TTGCGTGTC----GGTATCCAATGAGTGTTATGC-TGACCTTCGAAACAGGCAAACCATT
GCTGGTGAGCACGGCCTTGACGGCGATGGCCAGTAAGTCAAATATTTCGCGGTTCCAACG
---ACACCCTC--------------ACAACGCGGAACGGCGGTCTGATATTTTTCGATTC
AGCTACAACGGTACCTCCGACCTCCAGTTGGAGCGCCTGAACGTCTACTTCACCCACGTA
AGCCGCAATCTTTCGTTTCACACTT------TCAGTCGTCACTTTAGAT-TCTA-ATCAA
TG-AACT-TTTGATTTTC---CAGGCCAGCGGTGACAAGTATGTTCCTCGTGCCGTCCTC
GTTGATCTGGAGCCCGGTACCATGGACGCTGTCCGTGCCGGTCCCTTTGGAAAGCTCTTC
CGCCCCGACAACTTCGTCT
>P._koreense_CMV006G6_MK451100_bet
TTACGAGTTT---TGGATGG--AGAAAAT-ATAC-TGACTCGGATTACAGGCAGACCATT
GCTGGTGAGCACGGCCTTGACGGCGATGGCCAGTAAGTT----GCTTCGATACGCTCTCG
---ATAACCCT---------------CGACGCGGAATGGCGGTCTGATA-TTTTTGA-CT
AGGTACAACGGTTCCTCCGACCTCCAGCTCGAGCGCCTGAACGTCTACTTCACTCACGTA
AGTTGCG---------TGCCCAGCGAACGA-CAAAACATCGAAATTGTT-TCTA-ACG-A
TG-AATC-TTTTGTTTTC---TAGGCCAGCGGTGACAAGTATGTTCCCCGTGCTGTTCTG
GTCGATCTGGAGCCCGGTACCATGGACGCTGTCCGTGCCGGTCCCTTTGGCAAGCTCTTC
CGTCCCGACAACTTCGTCT
>P._koreense__KACC_47721__KM000846
TTACGAGTTT---TGGATGG--AGAAAAT-ATAC-TGACTCGGATTACAGGCAGACCATT
GCTGGTGAGCACGGCCTTGACGGCGATGGCCAGTAAGTT----GCTTCGATACGCTCTCG
---ATAACCCT---------------CGACGCGGAATGGCGGTCTGATATTTTTTGA-CT
AGGTACAACGGTTCCTCCGACCTCCAGCTCGAGCGCCTGAACGTCTACTTCACTCACGTA
AGTTGCG---------TGCCCAGCGAACGA-CAAAACATCGAAATTGTT-TCTA-ACG-A
TG-AATC-TTTTGTTTTC---TAGGCCAGCGGTGACAAGTATGTTCCCCGTGCTGTTCTG
GTCGATCTGGAGCCCGGTACCATGGACGCTGTCCGTGCCGGTCCCTTTGGCAAGCTCTTC
CGTCCCGACAACTTCGTCT
>P._levitum__CBS 345.48__GU981654
TTGCGAGTT----TCCATG----CAACAG-ATACTTGACTCGAACTACAGGCAGACCATT
GCTGGTGAGCACGGCCTTGATGGCGATGGCCAGTAAGTC----TCTTCGATAC-CACTTG
---ATACCTCT---------------CGACACGGAATGGCGGTCTGATA-TTTTTGG-TT
AGCTACAATGGTACCTCCGACCTTCAGCTCGAGCGCCTGAACGTCTACTTCACCCACGTA
AGTTGCG---------TGTCCATCCAACGA-AGAAACACCAGAATTAAG-TCTA-ACCCA
TG-GATG-TTTTGTTTAT---CAGGCCAGCGGTGACAAGTACGTTCCCCGTGCCGTTCTG
GTCGATCTGGAGCCCGGTACCATGGACGCTGTCCGTGCCGGTCCCTTTGGCAAGCTCTTC
CGTCCCGACAACTTCGTCT
>P._limosum__CBS 339.97__GU981621
TTGCGGGAT----TTGGTTTGAAGAAAAT-ATAC-TGACTCGAACTACAGGCAGACCATT
GCTGGTGAGCACGGCCTTGACGGCGATGGCCAGTAAGTT----CCTTCGCTACGCTCTCG
---ATACCCCT---------------CGACGCGGAATGGCGGTCTGATA-TTTTTGA-CT
AGCTACAACGGTACCTCCGACCTCCAGCTCGAGCGCCTGAACGTCTACTTCACTCACGTA
AGCTGCG---------TGCCCAGCCAACGA--TAACCCCCGAGAGCAAA-TCTA-ACC-A
TG-AATC-----GTTGTT---TAGGCCAGCGGTGACAAGTATGTTCCCCGTGCCGTTCTG
GTCGATCTGGAGCCCGGTACCATGGACGCTGTCCGTGCCGGTCCCTTTGGCAAGCTCTTC
CGTCCCGACAACTTCGTCT
>P._lineolatum__CBS 188.77__GU981620
TTGCGAGTC----TCGATGG--GGAAAAT-ATAC-TGACTCGGACTACAGGCAGACCATT
GCCGGTGAGCACGGCCTTGACGGCGATGGCCAGTAAGTT----CCTTTGATATACACTCG
---ATACCTCT-----------------ACGCGGAATGGCGGTCTGATA-TTTTTGG-CT
AGCTACAACGGTACCTCCGACCTCCAGCTGGAGCGCCTGAATGTCTATTTCACCCACGTA
AGTTGCA----------TCTCAGCCAACGA-TAAAACGCCAAAATTGAT-TCTA-ACCCA
TG-AATC-TTTTGTTTCT---TAGGCCAGCGGTGACAAGTATGTTCCCCGTGCCGTTCTG
GTCGATCTGGAGCCCGGTACCATGGACGCTGTCCGTGCCGGTCCCTTTGGCAAGCTCTTC
CGTCCCGACAACTTCGTCT
>P._ludwigii__CBS_417.68__KF296468
TTGCGAGTTT---TGGATGG--GGAAAATAATAC-TGACTCGAATTACAGGCAGACCATT
GCTGGTGAGCATGGCCTTGACGGCGATGGCCAGTAAGTT----CCATCGATACGCTCTCG
---ATACCCCT---------------CGACGCGGAATGGCGGTCTGATA-TTTTTGG-CT
AGCTACAACGGTACCTCCGACCTCCAGCTCGAACGCCTGAACGTCTACTTCACCCACGTG
AGTTACG---------TGCCCAGCCAACGA--CAAACCCCAAAAGCAAT-TCTA-ACT-A
TG-AATA-TTTGGTATAT---TAGGCCAGCGGTGACAAGTATGTTCCTCGTGCCGTTCTG
GTCGATCTGGAGCCCGGTACCATGGACGCTGTCCGTGCCGGTCCCTTTGGCAAGCTCTTC
CGTCCCGACAACTTCGTCT
>P._macrosclerotiorum__KJ834469
TGGCAACCACCT-CAATTGGCTCTTCGAT-ATAC-TGACCAGATATACAGGCAGACCATT
GCTGGTGAGCACGGCCTTGATGGCGATGGCCAGTAAGTTAT--TTCTCAACACACAATGG
---------------------------GACACGGAATGGCGGTCTGATG--TTTTGA--C
AGCTACAATGGCACCTCCGACCTCCAGCTGGAGCGTATGAACGTTTACTTCACCCACGTA
AGGAGC----------CTTGTACCTCATTACCAGAGTACTCAATGGCATATTCATGCTGA
CGTGACT-CGCGTTTTCTCTTTAGGCCAGCGGTGACAAGTACGTTCCCCGTGCCGTCCTG
GTCGATTTGGAGCCCGGTACTATGGACGCTGTCCGTGCCGGTCCCTTTGGCAAGCTTTTC
CGCCCCGATAACTTCGTCT
>P._malacosphaerulum__CV2855__JX091524
TTGCGAGTC----CGAATGG--ACAAGAT-AGAC-TGACTCGAACTACAGGCAGACCATT
GCTGGTGAGCACGGCCTTGACGGCGATGGCCAGTAAGTG----TCTTCGATAC-CACTCG
---ATACCCCT---------------CGACGCGGAATGGCGGTCTGA---TTTTTGG-TT
AGCTACAATGGTACCTCCGACCTCCAGCTGGAGCGCCTGAACGTCTACTTCACCCACGTA
AGTTGCG---------TGTTCATCCAAAGA-AGAAACGTTGGAATCGGC-TCTA-ACCCA
TG-GACC-TTTTGTTTAT---TAGGCCGGCGGTGACAAGTACGTTCCCCGTGCCGTTCTG
GTCGATCTGGAGCCCGGTACCATGGACGCTGTCCGTGCCGGTCCCTTTGGCAAGCTCTTC
CGTCCCGACAACTTCGTCT
>P._meloforme__CBS 445.74__GU981656
TTGCGAGTC----TCAATGG--GCAGAAC-ATAC-TGACTCGAACTACAGGCAGACCATT
GCTGGTGAGCACGGCCTTGACGGCGATGGCCAGTAAGTT----TCTTCTATAC-CACTCG
---ATACCCCT---------------CGACGCGGAATGGCGTTCTGATG-TTTTTGG-CT
AGCTACAATGGTACCTCCGACCTCCAGCTGGAGCGCTTGAACGTCTACTTCACCCACGTA
AGTTGCG---------TGTCCATCCAACGC-AGAAACGCCGGAATCGAC-TCTA-ACCCA
TG-GATG-TTCTGTTTTA---TAGGCCAGCGGTGACAAGTACGTTCCCCGTGCCGTTCTG
GTCGATCTGGAGCCTGGTACCATGGACGCTGTCCGTGCCGGTCCCTTTGGCAAGCTCTTC
CGTCCCGACAACTTCGTCT
>P._ortum__CV0102__JX091520
TTGCGAGTTTTTTTGGATGG--GGAAAAC-AAAC-TGACTCGAATTACAGGCAGACCATT
GCTGGTGAGCACGGCCTTGACGGCGATGGCCAGTAAGTT----CCTTCGATACGCTCTCG
---ATACCCCT---------------CAACGCGGAATGGCGGTCTGATA-TTTTTGA-CT
AGGTACAACGGTACCTCCGACCTCCAGCTCGAGCGCCTGAACGTCTACTTCACCCACGTA
AGTTGCG---------TGTCCAGCCAACGA-CAAACCCCCAAAAGCAAT-TCTA-ACC-A
TG-AATC-TTTTGTTCAT---TAGGCCAGCGGTGACAAGTATGTTCCCCGTGCCGTTCTG
GTCGATCTGGAGCCCGGTACCATGGACGCTGTCCGTGCCGGTCCCTTTGGCAAGCTCTTC
CGTCCCGACAACTTCGTCT
>P._oxalicum__CBS_219.30__KF296462
TCGTGATTC----GATCTAATATGAGAATCAAAC-TGACTCGATATTCAGGCAAACCATT
GCTGGTGAGCACGGCCTTGACGGCGATGGCCAGTAAGTCAACAGCTTG---CCCCCCCCC
---CCCCCCCCAAGATGGGATCCTGACGACAGAGAATGGCGGTCTGATATTTTTCGGTTT
AGCTACAATGGTTCCTCCGACCTCCAGCTGGAGCGCATGAACGTCTACTTCACCCACGTA
AGTCGTGAAAAAGGTCTTCCCAATCAAAGA---AATCTCC-----CAAA-CCTG-ACCAT
TGAAACG-TTCGATTTTC---CAGGCTAGCGGTGACAAGTATGTTCCCCGTGCCGTTCTC
GTCGACCTGGAGCCCGGTACCATGGACGCTGTCCGTGCCGGTCCCTTTGGCAAGCTCTTC
CGCCCCGACAACTTCGTCT
>P._oxalicum_CCF2062_LT934389
TCGTGATTC----GATCTAATATGAGAACCAAAC-TGACTCGATATTCAGGCAAACCATT
GCTGGTGAGCACGGCCTTGACGGCGATGGCCAGTAAGTCAACAGCTTGCCC---------
---CCCCCCCCACGATGGGATCCTGACGACAGAGAATGGCGGTCTGATATTTTTCGGTTT
AGCTACAATGGTTCCTCCGACCTCCAGCTGGAGCGCATGAACGTCTACTTCACCCACGTA
AGTCGTGAAAAACGTCTTCCCAATCAAAGA---AATCTCCCAAA------CCTG-ATCAT
TGAAACG-TTCGATTTTC---CAGGCTAGCGGTGACAAGTATGTTCCCCGTGCCGTTCTC
GTCGACCTGGAGCCCGGTACCATGGACGCTGTCCGTGCCGGTCCCTTTGGCAAGCTCTTC
CGCCCCGACAACTTCGTCT
>P._oxalicum_CV822_JX091528
TCGTGATCC----GATCTAATATGAGAACCAAAC-TGACTCGATATTCAGGCAAACCATT
GCTGGTGAGCACGGCCTTGACGGCGATGGCCAGTAAGTCAACAGCTTGCCCCCCCCCCCC
---CCCCCCCCACGATGGGATCCTGACGACAGAGAATGGCGGTCTGATATTTTTCGGTTT
AGCTACAATGGTTCCTCCGACCTCCAGCTGGAGCGCATGAACGTCTACTTCACCCACGTA
AGTCGTGAAAAACGTCTTCCCAATCAAAGA---AATCTCC-----CAAC-CCTG-ATCAT
TGAAACG-TTCGATTTTC---CAGGCTAGCGGTGACAAGTATGTTCCCCGTGCCGTTCTC
GTCGACCTGGAGCCTGGTACCATGGACGCTGTCCGTGCCGGTCCCTTTGGCAAGCTCTTC
CGCCCCGACAACTTCGTCT
>P._raperi_CMV006G7_MK451101_bet
TTGCGAGTTT---TGGATGG--AGAAAAT-ATAC-TGACTCAAATTATAGGCAGACCATT
GCTGGTGAGCACGGCCTTGACGGCGATGGCCAGTAAGTT----GATTCGATACGCACTCG
---ATACCCCT---------------CGACGCGGAATGGCGGTCTGATATTTTTTGA-CT
AGCTACAATGGTACCTCCGACCAACAGCTCGAGCGCCTGAACGTCTACTTCACCCACGTA
AGTTGCG---------TGCCCAGCGAACGA-CAAAACATCGAAATTGTT-TATA-ACA-A
TG-AATC-TCTTGTTTTC---TAGGCCAGCGGTGACAAGTATGTTCCCCGTGCCGTTCTG
GTCGATCTGGAGCCCGGTACCATGGACGCTGTCCGTGCCGGTCCCTTTGGCAAGCTCTTC
CGTCCCGACAACTTCGTCT
>P._raperi__CBS 281.58__GU981622
TTGCGAGTTT---TGGATGG--AGAAAAT-ATAC-TGACTCAAATTATAGGCAGACCATT
GCTGGTGAGCACGGCCTTGACGGCGATGGCCAGTAAGTT----GATTCGATACGCACTCG
---ATACCCCT---------------CGACGCGGAATGGCGGTCTGATA-TTTTTGA-CT
AGCTACAATGGTACCTCCGACCTCCAGCTCGAGCGCCTGAACGTCTACTTCACCCACGTA
AGTTGCG---------CGCCCAGCGAACGA-CAAAACATCGAAATTGTT-TATA-ACA-A
TG-AATC-TCTTGTTTTC---TAGGCCAGCGGTGACAAGTATGTTCCCCGTGCCGTTCTG
GTCGATCTGGAGCCCGGTACCATGGACGCTGTCCGTGCCGGTCCCTTTGGCAAGCTCTTC
CGTCCCGACAACTTCGTCT
>P. raperi CMV006H9 MK451105
TGGTACGTGTCACGCCCGCCAAAAACTCCCTCAGCACAACAAAGCATCCCTCAATTGCGAGTTTTGGATGGAGAAAATATACTGACTCAAATTATAGGCAGACCATTGCTGGTGAGCACGGCCTTGACGGCGATGGCCAGTAAGTTGATTCGATACGCACTCGATACCCCTCGACGCGGAATGGCGGTCTGATATTTTTGACTAGCTACAATGGTACCTCCGACCTCCAGCTCGAGCGCCTGAACGTCTACTTCACCCACGTAAGTTGCGTGCCCAGCAAACTACAAAACATCGAAATTGTTTATAACAATGAATCTCTTGTTTTCTAGGCCAGCGGTGACAAGTATGTTCCCCGTGCCGTTCTGGTCGATCTGGAGCCCGGTACCATGGACGCTGTCCGTGCCGGTCCCTTTGGCAAGCTCTTCCGTCCCGACAACTTCGTCTTCGGTCAGTCCGGTGCCGGTAACAACTGGGCCAAGGGT
>P. raperi CMV006I1 MK451106
CGGTGCTGCTTTCTGGTACGTGTCACGCCCGTCAACAACTCCCTCAGCACAACAAAGCATCCCTCAATTGCGAGTTTTGGATGGAGAAAATATACTGACTCAAATTATAGGCAGACCATTGCTGGTGAGCACGGCCTTGACGGCGATGGCCAGTAAGTTGATTCGATACGCACTCGATACCCCTCGACGCGGAATGGCGGTCTGATATTTTTGACTAGCTACAATGGTACCTCCGACCTCCAGCTCGAGCGCCTGAACGTCTACTTCACCCACGTAAGTTGCGTGCCCAGTGAACGACAAAACATCGAAATTGTTTATAACAATGAATCTCTTGTTTTCTAGGCCAGCGGTGACAAGTATGTTCCCCGTGCCGTTCTGGTCGATCTGGAGCCCGGTACCATGGACGCTGTCCGTGCCGGTCCCTTTGGCAAGCTCTTCCGTCCCGACAACTTCGTCTTCGGTCAGTCCGGTGCCGGTAACAACTGGGCCAAGGGTC
>P._reticulisporum__CBS 121.68__GU981665
TTGCGAGTC----CGAATGG--ACAAGAT-AGAC-TGACTCGAACTACAGGCAGACCATT
GCTGGTGAGCACGGCCTTGACGGCGATGGCCAGTAAGTT----TCTTCGATAC-CACTCG
---ATGCCCCT---------------CGACGCGGAATGGCGGTCTGATA-TTTTTGG-TT
AGCTACAATGGTACCTCCGACCTCCAGCTGGAGCGCCTGAACGTCTACTTCACCCACGTA
AGTTGCG---------TGTTCATTCAAAGA-AGAAAC-CCGGAATCGGC-TCTA-ACCAT
TG-GATC-TTTTGTTTAT---TAGGCCGGCGGTGACAAGTACGTTCCCCGTGCCGTTCTG
GTCGATCTGGAGCCCGGTACCATGGACGCTGTCCGTGCCGGTCCCTTTGGCAAGCTCTTC
CGTCCCGACAACTTCGTCT
>P. soosanum MH792_FM865812
TTGCGTTTC----GGTATCTCATAAGAATTCTGC-TGACCTTCTCCACAGGCAAACCATT
GCTGGTGAGCACGGCCTTGACGGCGATGGCCAGTAAGTCAACTATCTTGCCGTTCAAACG
---ACCCCCTCA------------AACAACGCGGAACGGCGATCTGATATTTTTCGATCC
AGGTACAACGGTACCTCCGACCTCCAGTTGGAGCGCTTGAACGTCTACTTCACCCACGTA
AGCCGCAATC-CTCACCCCGCATCT------TCAATCGTCACTTTGAAT-TCTA-ATCAA
TG-AACT-TTCGATCATT---CAGGCCAGCGGTGACAAGTATGTTCCCCGTGCCGTTCTC
GTCGATCTGGAGCCCGGTACCATGGACGCTGTCCGTGCCGGTCCCTTTGGAAAGCTCTTC
CGCCCCGACAACTTCGTCT
>P._soosanum____CCF3778__FM865811
TTGCGTTTC----GGTATCTCATAAGAATTCTGC-TGACCTTCTCCACAGGCAAACCATT
GCTGGTGAGCACGGCCTTGACGGCGATGGCCAGTAAGTCAACTATCTTGCCGTTCAAACG
---ACCCCCTCA------------AACAACGCGGAACGGCGATCTGATATTTTTCGATCC
AGGTACAACGGTACCTCCGACCTCCAGTTGGAGCGCTTGAACGTCTACTTCACCCACGTA
AGCCGCAATC-CTCACCCCGCATCT------TCAATCGTCACTTTGAAT-TCTA-ATCAA
TG-AACT-TTCGATCATT---CAGGCCAGCGGTGACAAGTATGTTCCCCGTGCCGTTCTC
GTCGATCTGGAGCCCGGTACCATGGACGCTGTCCGTGCCGGTCCCTTTGGAAAGCTCTTC
CGCCCCGACAACTTCGTCT
>P._stolkiae___CBS_315.67__JN617717
TTGCTTGGAT---TGGATTG--GACGAAT-GTGCTTGACTC-AACCACAGGCAAACCATT
GCTGGCGAGCACGGCCTTGATGGCGATGGCCAGTAAGTC-----CTTCGG----------
---CTACCATA---------------CGAGGCGGAATGGCGGTCTGATG-TTTTTG--CT
AGATACAATGGCACCTCCGACCTCCAGCTGGAGCGGATGAGCGTCTACTTCACCCACGTA
AGTTGTG---------TTCCTGCTCAATGA------CAACGAGATGCA--CCTA-ACCGA
TG-GATT-GTTTGTTTCC---TAGGCCAGCGGTGACAAGTACGTTCCCCGTGCCGTTTTG
GTCGATCTGGAGCCCGGTACCATGGACGCCGTCCGTGCCGGCCCCTTCGGCAAGCTCTTC
CGTCCCGACAACTTCGTCT
>P._yunnanense__NN051336__KY495099
TTGCGAGTTT---TGGATGG--AGAAAAT-ATAC-TGACTCAAACTACAGGCAGACCATT
GCTGGTGAGCACGGCCTTGACGGCGATGGCCAGTAAGTT----GCTTCGATACGCTCTCG
---ATACCCCT---------------CGACACGGAATGGCGGTCTGATA-TTTTTGA-CT
AGGTACAACGGTACCTCCGACCTCCAGCTCGAGCGCTTGAACGTCTACTTCACCCACGTA
AGTTGCG---------TGCCCAGTGAATAA-CAAAACATCGAAATTGTT-TCTA-ACG-A
TG-AATC-TTTTGTTTTC---TAGGCTAGCGGTGACAAGTATGTTCCCCGTGCCGTTCTG
GTCGATCTGGAGCCTGGTACCATGGACGCTGTCCGTGCCGGTCCCTTTGGCAAGCTCTTC
CGTCCCGACAACTTCGTCT
>P._citrinum___CBS_139.45__GU944545
TTGT---------TGGATACAAAGAGCAATATAC-TGACCAATTCTATAGGCAAACCATT
GCTGGCGAGCACGGCCTTGATGGCGATGGACAGTAAGTT----CTTTCGACAAAGAAGTG
TTTACGTTTTTT--------------CGA----GAATGGCGGTCTGATA-TTTTTGG-GC
AGCTACAACGGAACCTCCGATCTCCAGCTGGAGCGCATGAACGTCTACTTCACCCACGTA
AGTGATA----------------CTGACCCCAATGCCATTGGAATCATTATCTA-ACCAA
CT-ATTG-TTTGTTTTATCAATAGGCTTCCGGTGACAAGTATGTTCCCCGTGCCGTCCTG
GTCGACTTGGAGCCCGGTACCATGGACGCTGTCCGTGCTGGTCCCTTCGGCAAGCTTTTC
CGTCCCGACAACTTCGTTT
