# Supplementary material for: Three new Penicillium species isolated from the tidal flats of China
Source: PeerJ. 2022 May 6;10:e13224. doi: 10.7717/peerj.13224 (PMC9083529; doi:10.7717/peerj.13224)
Supplement: Supplemental Information 4 — View using MEGA software. [file peerj-10-13224-s004.fas]

>P._brefeldianum___NRRL_710__EU021683
TGTGAGT--ACTTCTGGACGCGTGCATTGACAATTTCC-------GATGGGGAAATC-----------A--GTAGACTGACCAGGGCCG----TTTTCCG-TTGTGAACAGGACAAGGATGGCGATGGTGCG----TGC----------AGTC-TTTTCTGAT------GACT-CGAATG-------CTCTACTCTAAGAAGCAATTCGGGAATCATTGGAACCCG--CGAATATTCT-------CAAAACAGAAAGATTGATTTA-----GTTTTGATGTCTAGGCCAAATCACTACCAAGGAGCTCGGCACCGTCATGCGCTCGCTCGGCCAGAACCCCTCCGAGTCTGAGCTGCAGGACATGATCAACGAGGTGGATGCCGACAACAACGGCACCATCGACTTCCCCGGTATGCA-------------CTAAATAGCTTGGCCTTGGACTGTTGCT---TTT-TCTCCCTTGAGCC---------CA-GACTAATTGCTTTCC-GTGCACCTGCAGAGTTCCTCA
>P._caperatum___CBS_443.75__MN969242
TGTGAGT--GCCCTCCGACGCGTGAATTGACAATCCCC-------GATCGGAAAAAC-----------A--GTAGACTGACCGGGGCCGT---TTTCCCGCTTGTGAACAGGACAAGGACGGCGATGGTGCG----TGC----------AGCC-TTTCCCGAT------AACT-CGAACG-------CTCTATTTTAGAAAGCAGATCTTGAGCCATTGGAACCCG--TGAATATTT--------CAAAACAGATTGACTGAGATT-----AATATCATTATTAGGCCAAATCACCACCAAGGAGCTCGGCACCGTCATGCGCTCGCTCGGCCAGAACCCCTCCGAGTCCGAGTTGCAGGATATGATCAACGAGGTCGATGCCGACAACAACGGCACCATCGACTTCCCTGGTATGTA-------------CTGAAGCGCTCAGCAGTTGCCTGCTGCTC-TTTT-TCTCCCCGTAGCC---------CACGACTAATTACTTTCCTGTGCACCTGCAGAGTTCCTCA
>P._cluniae__CBS_326.89__MN969246
TGTGAGT--GCTCCTAGACGCGTCCATTGACAATGTCC-------GATCGGCAAAAC-----------A--GGAGACTGACCAGCGCGG----TTTTCCGCGTGTGAATAGGACAAGGATGGCGATGGTGCG----TGC----------AGCC-TTATTCGAT------AGCT-CGAACG-------TTCTATTTCAAGGGGCAGTTCTGGAGCCATTTGGACCCG--CGAATATTCTCAAAACACAAAACAGAATCATTGACTTA-----GTTTCGATGTCTAGGTCAAATCACCACCAAGGAGCTCGGCACCGTCATGCGCTCGCTCGGCCAGAATCCCTCTGAGTCCGAGCTGCAGGACATGATCAACGAGGTCGATGCCGACAACAACGGCACCATCGACTTCCCCGGTATGCA-------------CCGAACTGCTCGGCAATGGA-TGTCGCTC--TTT-TCTCTATTTAACC---------CG-GACTAACTGCTTTCCCGTGCACCCGCAGAGTTCCTCA
>P._coeruleum___CBS_141.45__MN969247
TGTGAGT--GCCCTCAGACGCGTGCATTGACAATCTCC-------GATCGGGAAAAC-----------A--GTAGACTGACCAAGGCCGT---TTTCCCGCTTGTGAACAGGACAAGGATGGCGATGGTGCG----TGC----------AGTC-TTTCCCGGT------AGCT-CGGACG-------CTCTTTCTTAGGAAGCAGTCCTTGGGCCACTGGCACCCG--CGAAGGTTT--------TAAAACAGAATGACTGAGTTA-----TATATCATCGTTAGGCCAAATCACCACCAAGGAGCTCGGCACCGTCATGCGCTCGCTCGGCCAGAACCCCTCCGAGTCCGAGCTGCAGGATATGATCAACGAGGTCGATGCCGACAACAACGGCACCATCGACTTCCCCGGTATGTA-------------TTGAATCGCTTGGCAGTCTGCTGTGGCTC-TTTT-TCTCCCTTTAGAC---------CAAGACTGATTGCTTTTCTGTGCGCCTGCAGAGTTCCTTA
>P._cremeogriseum___CBS_223.66__MN969250
TGTGAGT--GCTCCTGGACGCGTCCATTGACAATCTCC-------GATCGGAAAAAC-----------A--TTAGACTGACCAGTGCGG----GTTTCCGCGTGTGAATAGGACAAGGATGGCGATGGTGCG----TGC----------AGCC-TTATTCGAT------AGCT-CGAACG-------TGCATTTCTAAGGAGCAGTTCTGGAGCCATTTGAACCCG--CGAATATTCT-------CAAAACAGAATCATTGACTTA-----GTTTCGATGTCTAGGCCAAATCACCACCAAGGAGCTCGGCACCGTCATGCGCTCGCTCGGCCAGAACCCCTCCGAGTCCGAGCTGCAGGACATGATCAACGAGGTCGATGCCGACAACAACGGCACCATCGACTTCCCCGGTATGCA-------------CTGAACTGCTCGGCAATGGA-TGTCGCTC--TTT-TCTCTATTTAACC---------CA-GACTAACTGCTTTCCCGTGCACCTGCAGAGTTCCTCA
>P._curticaule___CV2842__JX141536
TGTGAGT--GCTTCTGAACTCGTGCATTGGCAATTTCC-------GATCGGAAAAAC-----------A--GTGGACTGACCAGGGCCG----TTTCCCG----TGAACAGGACAAGGATGGCGATGGTGCG----TGC----------AGCC--TTTCCGAT------ACCC-CGAATG-------CTCTATTTTGGAGAGCAATTTTGAGGCCATTGGAACTCG--CGAAGGTTT--------CAAAACAGAAGAGCTGATTTA-----TATATGATGCATAGGCCAAATCACCACCAAGGAGCTCGGCACCGTCATGCGCTCGCTCGGCCAGAACCCCTCCGAGTCTGAGCTGCAGGACATGATCAACGAGGTCGATGCCGACAACAACGGCACCATCGACTTCCCCGGTATGCA-------------CCGAACTACTCGGCAATGAACTGTCGCTC--GTT-TCTTCATTTACCC---------CA-GACTAATTGCTTTTTCTTGCACCTGCAGAGTTCCTCA
>P._diatomitis_CCF3904__LT970912
TGCGAATTGGCCTCGTTCCATATGGAGCGAGAAAATAC--------ACAACAAGAAT-----------G--GGTGACTAAC-GGGGCTGTTTTTTTTTCGTGTCTGAATAGGACAAGGATGGCGATGGTGCG-TTACGC---------------TCCTCCGAT------CGCA-TGATGG--AGGGCTTTCGTGAGGCATGGCAACTGCC-AGTCTCTGTATAGCA---GAATCTAG--------CGAATATGAATATCTAACTCA-----ATTCTGGCGGCCAGGTCAAATCACCACCAAGGAGCTCGGCACTGTCATGCGCTCGCTTGGCCAGAACCCCTCCGAGTCTGAACTCCAGGACATGATCAACGAGGTCGATGCCGACAACAACGGCACCATTGACTTCCCTGGTATGTTTGTACTCCCCACGCCGGGGATACACGCAATCTT-TTTTGTTT--CTC-TTACTCTTGGATC---------CTTGATTAATAACA--CCTGTG-ACCTACAGAGTTCCTTA
>P._donggangicum_LN5-H1-4 MZ004918
TGTGAGT--GCTTCTGGACGCGTGCAT--ACTATCTCC-------GAATGGAAAAAC-----------A--GTAGACTGACCAGTGCGG----TTTTCCGCTTGTAAACAGGACAAGGATGGCGATGGTGCG----TGC----------AGTC-TTTTCCGAT------AACT-TGAATG-------CTCTATTTCAAGAAGCAGTTCTGGAGCTATTGGAACTCG--CGAATATTCT-------CAAAACAGAATGATTGATTTA-----GTTTTGATGTCTAGGCCAAATCACCACCAAGGAGCTCGGCACCGTCATGCGCTCGCTCGGCCAGAACCCCTCCGAGTCCGAGCTGCAGGACATGATCAACGAGGTCGATGCCGACAACAACGGCACCATCGACTTCCCCGGTATGCA-------------CTGAACTGCTCGGCAATTAA-TGTCGCTC--TTT-TCTCTATTTAACC---------CA-GACTAATTGCTTTCCCGTGCACCTGCAGAGTTCCTCA
>P._ehrlichii___CBS_324.48__MN969253
TGTGAGT--GCCCTCCGACGCGTGCATTGACAATCCCC-------GATCGGAAAAAC-----------A--GTAGACTGACCAGGGCCGT---TTTGCCG----TGAACAGGACAAGGATGGCGATGGTGCG----TAC----------AGTC-CTTCCCAAT------AACCGCGGACT-------CTCTATCCTATGAAGCCATT-TTGGGCCATTGGAACCCG--CGAAGGTTT--------CGAAACAGAATAACTGAGTTA-----TATACCATCATTAGGCCAAATCACCACCAAGGAGCTCGGCACCGTCATGCGCTCGCTCGGCCAGAACCCCTCCGAGTCCGAGCTGCAGGATATGATCAACGAGGTCGATGCCGACAACAACGGCACCATCGACTTCCCCGGTATGCA--------------CAAACTGCGCTGCAGGCGACTGCTGCTC--TTT-TCTCCCTTGGCTC-----------AGACTAATTGCTTTTCTGTGCGCCCGCAGAGTTCCTCA
>P._elleniae___CBS_118135__MN969254
TGTGAGT--GCCCTCCGACGCGTGCATTGACAATCCCC-------GATCGGAAAAAC-----------A--GCAGACTGACCGAGGCCGT---TTTCCCGCTTGTGAACAGGACAAGGATGGCGATGGTGCG----TGC----------AAAC-TTTCCCGAT------AGCT-CGAACG-------CTCTATATTAGAAAGCAGTTCTTG-GCCATTGGAACTCG--CGAAGATCC--------CAAAACAGAATGACTGAATTT-----AATATCATTATTAGGCCAAATCACCACCAAGGAGCTCGGCACCGTCATGCGCTCGCTCGGCCAGAACCCCTCCGAGTCCGAGTTGCAGGATATGATCAACGAGGTCGATGCCGACAACAACGGCACCATCGATTTCCCCGGTATGTA-------------CTGAAGTGCACGGCAGTCCCCTGCTGCTCTTTTT-TCCCCCTGTAGCC---------CACGACTAATTACTTTCCTGTGCACCTGCAGAGTTCCTTA
>P._glaucoroseum___DTO_225-E8__MN969257
TGTGAGT--GCTCCTGGACGCGTCCATTGACAATGTCC-------GATCGGAAAAAC-----------A--CGAGACTGACCAGTGCGG----TTTTCCGCGTGTGAATAGGACAAGGATGGCGATGGTGCG----TGC----------AGCC-TTGTTCGAT------AGCT-CGAACG-------CTCTATTTTAAGGAGCAGTTCTGGAGCCATTTGGATCCG--TGAATGTTCTCAAAACGCAAAACAGAATCATTGACTTA-----GCTTCGATGTCTAGGCCAAATCACCACCAAGGAGCTCGGCACCGTCATGCGCTCGCTCGGCCAGAACCCCTCCGAGTCCGAGCTGCAGGACATGATCAACGAGGTCGATGCCGACAACAACGGCACCATCGACTTCCCCGGTATGCA-------------CCGAATTGCTCGGCAATGGA-TGTCGGTC--TTT-TCTCTATTTAACC---------CA-GACTAACTGCGTTCCCGTGCACCCGCAGAGTTCCTCA
>P._hepuense_TT2-4-X3 MZ004916
TGCGAATTGGCCTCGTTCCACATGGAGCAGGAAAATA--------AACTACAAGAAT-----------G--GGTGACTAAC-GGGGCTGTTTTTTTTCCGTGTCTGAATAGGACAAGGATGGCGATGGTGTG----TTA----------CGCT-CCCCCCGAT------CGCA-TGATGG--AGGGCTTTCGTGAGGCATGGCAACTGCC-AGCCTCTGGATAGCA---GAATCTAG--------CGAACATGAATATCTAACTCA-----ATTCTTGCGGCCAGGTCAAATCACCACCAAGGAGCTCGGAACTGTCATGCGCTCGCTTGGCCAGAACCCCTCCGAGTCTGAACTCCAGGACATGATCAACGAGGTCGATGCCGACAACAACGGCACCATTGACTTCCCTGGTATGTTTGTACTTCCCGCGCCGGGGATGTACGCAATCATTTTTTTCTC----TCTTACTATTGGATC---------CTTGATTAATAACA--CCTGTG-ACCTACAGAGTTCCTTA
>P._hepuense_TT2-6-X3 MZ004917
TGCGAATTGGCCTCGTTCCACATGGAGCAGGAAAATA--------AACAACAAGAAT-----------G--GGTGACTAAC-GGGCCTGTTTTTTTTCCGTGTCTGAATAGGACAAGGATGGCGATGGTGTG----TTA----------CGCT-CCCCCCGAT------CGCA-TGATGG--AGGGCTTTCGTGAGGCATGGCAACTGCC-AGCCTCTGGATAGCA---GAATCTAG--------CGAACATGAATATCTAACTCA-----ATTCTTGCGGCCAGGTCAAATCACCACCAAGGAGCTCGGAACTGTCATGCGCTCGCTTGGCCAGAACCCCTCCGAGTCTGAACTCCAGGACATGATCAACGAGGTCGATGCCGACAACAACGGCACCATTGACTTCCCTGGTATGTTTCTACTTCCCGCGCCGGGGATATACGCAATTTT-TTTTTCTC------TTACTCTTGGATC---------CTTGATTAATAACA--CCTGTG-ACCTACAGAGTTCCTTA
>P._janthinellum___CBS_340.48__MN969268
TGTGAGT--GCTCCCGGACGCGTCCATTGACAATGTCC-------GATCGGAAAAAT-----------A--GGAGACTGACCAGTGCGG----TTTTCCGCGTGTGAATAGGACAAGGATGGTGATGGTGCG----TGC----------AGCC-TTATTCGAT------AGCT-CGAACG-------TTCTATTTTCAGGAGCAGTTCTGGAGCCATTTGGACCCG--CGAATATTCTCAAAACACAAAACAGAATCATTGACTTA-----GTTTTGATGTCTAGGCCAAATCACCACCAAGGAGCTTGGCACCGTCATGCGCTCGCTCGGCCAGAACCCCTCCGAGTCCGAGCTGCAGGACATGATCAACGAGGTCGATGCCGACAACAACGGCACCATCGACTTCCCTGGTATGCA-------------CCGAACTGCTCGGCAATGCA-TGTCGCTC--TTT-TCTCTATTAAACT---------CA-GACTAACTGCTTTCCCGCGCACCCACAGAGTTCCTCA
>P._javanicum___CBS_341.48__MN969269
TGTGAGT--GCCCTCCGATGCGTGCATTGGCAATCCCC-------GATCGGAAAAAC-----------A--ATAGACTGACCGGGGCCGT---TTCCCTGCTTGTGAACAGGACAAGGATGGCGATGGTGCG----TGC----------AGCC-TTGCCCGAT------AGCC-CGAACG-------CTTTATCCTAGAAAGCAGTTCTTAGGCCATTGGAACTCG--CGAAGATTT--------CAAAACATGATTACTGAGTCT-----GATATCATTATTAGGCCAAATCACCACCAAGGAGCTCGGCACCGTCATGCGCTCGCTCGGCCAGAACCCCTCTGAGTCCGAGTTGCAGGATATGATCAACGAGGTCGATGCTGACAACAACGGCACCATCGACTTCCCTGGTATGCA-------------CTAAAGCGCTCGGCAGTCGTCTGCTGCTC--TTT-TTTCCCTGTAGCC---------TACGACTAATTACTTGCCCGTGCACCTGCAGAGTTCCTCA
>P._jiaozhouwanicum_ZZ2-9-3 OM220088
TGTGAGT--GTCCCTACCTATGAGTTTTGGCTGTGTCCTTTGTGGAAGAGGAAAAACAACAACAAATAATGGTAGACTAAT-GGCGCTGGTT-TTTTCCGCTTATGAATAGGACAAGGATGGCGATGGTCAG----TGT----------CTCTCCCCTCTGAC------TACT-TGATGG---AGGATTTCGTCGAGCATGACGAATGCTAGTCCTTCTGA--CAG--CAAAGTCAAG-------CGAACACGAATAGCTGACTCA-----ATTGTTGCGGCCAGGTCAAATCACCACCAAGGAGCTCGGTACTGTCATGCGCTCGCTTGGCCAGAACCCCTCCGAGTCCGAACTCCAGGATATGATCAACGAGGTTGATGCCGACAACAACGGCACCATTGACTTCCCTGGTATGCT------------TTTGCGTCCATAGTCGTCTACCTGCGCATCAATTTATTTTTTTTTACTC---------TTTCACTAATGACG--ACTGTG-ATCTACAGAGTTCCTCA
>P._jiaozhouwanicum_0801H2-2 MZ004915
--TGAGT-----TTTGGCTGTGTCCTTTGTGG-------------AAGAGGAAAAACAACAACAAATAATGGTAGACTAAT-GGCGCTGGTT-TTTTCCGCTTATGAATAGGACAAGGATGGCGATGGTCAG----TGT----------CTCTCCCCTCTGAC------TACT-TGATGG---AGGATTTCGTCGAGCATGACGAATGCTAGTCCTTCTGA--CAG--CAAAGTCAAG-------CGAACACGAATAGCTGACTCA-----ATTGTTGCGGCCAGGTCAAATCACCACCAAGGAGCTCGGTACTGTCATGCGCTCGCTTGGCCAGAACCCCTCCGAGTCCGAACTCCAGGATATGATCAACGAGGTTGATGCCGACAACAACGGCACCATTGACTTCCCTGGTATGCT------------TTTGCGTCCATAGTCGTCTACCTGCGCATCAATTTATTTTTTTTTACTC---------TTTCACTAATGACG--ACTGTG-ATCTACAGAGTTCCTCA
>P._koreense_CMV006G6_MK451623_cal
TGTGAGT--GCTTCTGGACGCGTGCATTGACAATCTCC-------GATCGAAAAAAC-----------A--GTAG-CTGACCAGTGCGG----TTTTCCGCTTGTGAACAGGACAAGGATGGCGATGGTGCG----TGC----------AGTC-CTTTCCGAT------AACT-TGAATG-------CGCTATTTCAAAAAGCAGTTCTGGAGCCGTTGGAACTCG--CGAATATTCT-------CAAAACAGAATAATTGATTTA-----GTTTTGATGTCTAGGCCAAATCACCACCAAGGAGCTCGGTACCGTCATGCGCTCGCTCGGCCAGAACCCCTCCGAGTCCGAGCTGCAGGACATGATCAACGAGGTCGATGCCGATAACAACGGCACCATCGACTTCCCCGGTATGAA-------------CTGAACTGCTCGGCAATTAA-TGTCGCTC--GTT-TCTCTATTTAACC---------CA-GACTAATTGCTTTCCCGCGCACCTGCAGAGTTCCTCA
>P._koreense___CBS_141338__MN969317
TGTGAGT--GCTTCTGGACGCGTGCATTGACAATCTCC-------GATCGAAAAAAC-----------A--GTAG-CTGACCAGTGCGG----TTTTCCGCTTGTGAACAGGACAAGGATGGCGATGGTGCG----TGC----------AGTC-CTTTCCGAT------AACT-TGAATG-------CGCTGTTTCAAAAAGCAGTTCTAGAGCCGTTAGAACTCG--CGAATATTCT-------CAAAACAGAATAATTGATTTA-----GTTTTGATGTCTAGGCCAAATCACCACCAAGGAGCTCGGTACCGTCATGCGCTCGCTCGGCCAGAACCCCTCCGAGTCCGAGCTGCAGGACATGATCAACGAGGTCGATGCCGATAACAACGGCACCATCGACTTCCCCGGTATGAA-------------CTGAACTGCTCGGCAATTAA-TGTCGCTC--GTT-TCTCTATTTAACC---------CA-GACTAATTGCTTTCCCGCGCACCTGCAGAGTTCCTCA
>P._levitum___CBS_345.48__MN969270
TGTGAGT--GCCCTCAGACGCGTGCATTGACAATCTCC-------GATCGGGAAAAC-----------A--GTAGACTGACCAAGGCCGT---TTTCCCGCTTGTGAACAGGACAAGGATGGCGATGGTGCG----TGC----------AGTC-TTTCCCGGT------AGCT-CGGACG-------CTCTTTCTTAGGAAGCAGTCCTTGGGCCACTGGCACCCG--CGAAGGTTT--------TAAAACAGAATGACTGAGTTA-----TATATCATCGTTAGGCCAAATCACCACCAAGGAGCTCGGCACCGTCATGCGCTCGCTCGGCCAGAACCCCTCCGAGTCCGAGCTGCAGGATATGATCAACGAGGTCGATGCCGACAACAACGGCACCATCGACTTCCCCGGTATGTA-------------TTGAATCGCTTGGCAGTCTGCTGTGGCTC-TTTT-TCTCCCTTTAGAC---------CAAGACTGATTGCTTTTCTGTGCGCCTGCAGAGTTCCTTA
>P._limosum___CBS_339.97__MN969271
TGTGAGT--ACTTCTGGACGCGTGCATTGACAATTTCC-------GATTGGGAAAAC-----------A--GTAGACTGACCAGGGCCA----CTTTCCGCTTGTGAACAGGACAAGGATGGCGATGGTGTG----TGC----------AATC-TTTTCCGAT------AACT-CGAATG-------CTCTACTCTAAGAAGCAATTGTGGAGTCATTGGAGCCCG--CGAATATTCT-------CAAAACAGAAAGATTGATTTA-----GTTTTGATGTCTAGGCCAAATCACCACCAAGGAGCTCGGCACCGTCATGCGCTCGCTCGGCCAGAACCCATCCGAGTCTGAGCTGCAGGACATGATCAACGAGGTCGATGCCGACAACAATGGCACCATCGACTTCCCCGGTATGCA-------------CTAAATAGCTCGGCCCTGGACTGTTGCC---TTT-TCTCCCTTGAGCC---------CA-GACTAATTGCTTTCC-GTGCACCTGCAGAATTCCTCA
>P._lineolatum___CBS_188.77__MN969272
TGTGAGT--GCCTCTGGACGCGTGCATTGACAACCTCC-------GGTCGGAAAAAC-----------A--GTAGACTGACCTGGGCCGT---TTTCCCGCTTGTGAACAGGACAAGGATGGCGATGGTGCG----TGC----------AGCC-TTTTTCGAT------AACT-CGAACG-------CTCTGTCTTAGGAGGCAGTTTTTGGGCCATTGGATCTCG--CGGACATCT--------TCCAACAGAATGACTGATTTATATATGATGTGATGTCTAGGCCAAATCACCACCAAGGAGCTCGGCACCGTCATGCGCTCACTCGGCCAGAACCCCTCCGAGTCCGAGCTGCAGGACATGATCAACGAGGTCGATGCCGACAACAACGGCACCATCGACTTCCCCGGTACGCA-------------TTGGACTGCTCGGCTGTGGACTGTCGCTC--TTG-TCTCCCTTAAGCC---------CA-AACTAATTGCTTTTCTGTGC----GCAGAGTTCCTCA
>P._ludwigii___CBS_417.68__MN969273
TGTGAGT--GCTCCTGGACGCGTCCATTAACAATCTCC-------GATCGGAAAAAC-----------A--GTAGACTGACCAGTGCGG----TTTTCCGCGTGTGAATAGGACAAGGATGGCGATGGTGCG----TGC----------AGCC-TTATTCGAT------AGCC-CGAACG-------TTCTATTTTAAGGAGCAGTTCTGGAGCCATTTGGACCCG--CGAATATTCT-------CAAAACAGAATCATTGACTTA-----GTTTCGATGTCTAGGCCAAATCACCACCAAGGAGCTCGGCACCGTCATGCGCTCGCTCGGCCAGAACCCCTCCGAGTCCGAGCTGCAGGACATGATCAACGAGGTCGATGCCGACAACAACGGCACCATCGACTTCCCGGGTATGCA-------------CCGAACTGCTCGGCAATGGA-TGCCGCTC--TTT-TCTCTATTTAACC---------CA-GACTAACTGCTTTCCCGTGCACCTGCAGAGTTCCTCA
>P._macrosclerotiorum___AS3.5681__DQ911123
TGTGAGT--GTCCCCGAA-GCTTGATTT--CGATTTT--------GCGAAAGAAAGC--------------ATTTATTGATCGGGGCTA----TTTTTCGC--GGCAACAGGACAAAGACGGCGATGGTGAG----TGA----------GATT-CCTTCGGGC------AGCT-TGCGCG-------TCCTCCCAAGAAGAGAAAACCGGAGGTA-------------TAAGTATAC--------TGAGACAT------------------TTTGCAATTCATAGGCCAGATCACCACCAAGGAGCTGGGCACCGTCATGCGCTCTCTCGGTCAGAACCCCTCCGAGTCGGAGCTGCAGGATATGATCAATGAGGTCGATGCTGACAACAACGGGACTATTGACTTCCCCGGTACGCA-------------ATGCCCTGTCTAGC-----TCTGTCGC----CTT-CCTGTCGGGGACC---------CA-TATTGACAA---------GCGCCCGCAGAGTTTCTCA
>P._malacosphaerulum___CV2855__JX141542
TGTGAGT--GCCCTCCGACGCATGCATGGACAATCCCC-------GATCCGAAAAAC-----------A--GTAGACTGACTGGGGCCGT---TTTCCCGCTTGTGAACAGGACAAGGATGGCGATGGTGCG----TGC----------AGCC-TTTCCCGAT------AGCT-CGAACG-------CTCTATATTA-AAAGCCGTTCTTGGGCCATTGGAACCCG--CGAAGATTT--------CAAAACAGAATGACTGAGTTT-----GATATCGTTATTAGGCCAAATCACCACCAAGGAGCTCGGCACCGTCATGCGCTCGCTCGGCCAGAACCCTTCCGAGTCCGAGTTGCAGGATATGATTAACGAGGTCGATGCTGACAACAACGGCACCATCGACTTCCCTGGTATGTA-------------CTGAAGTGCTCAGCAGTCGCCTGCTGCTC-TTTT-TCTCCCTGTAGCC---------CACGACTAATTACTTCCCTGTGCACCTGCAGAGTTCCTCA
>P._meloforme___CBS_445.74__MN969276
TGTGAGT--GTCATCCGACTTGTGCATTGACAATCCCC-------GATCGGAAAAAC-----------A--GTAGACTGACCAGGGCCAT---TTTCCCGCTTGTGAACAGGACAAGGATGGCGATGGTGCG----TGC----------AGTC-TTCCCTGAT------AGCT-CAGACG-------CTCGATCCTAGAAGGCGATTTTCGGGCCATTGGAACCCG--CGAAGATTT--------TAAAGCAGAAGGACTGAGTTA-----TATATCATCATTAGGCCAAATCACCACCAAGGAGCTCGGCACCGTCATGCGCTCGCTCGGCCAGAACCCCTCCGAGTCCGAGCTGCAGGATATGATCAACGAGGTCGATGCCGACAACAACGGCACCATCGACTTCCCCGGTATGCA-------------CTGAATTGCCCGGCAGTCGACTGCTGCTC--TTT-TCTCCTTTCAGCC---------CAAGACTAATTGCTTTTCTGTGCGC---CAGAGTTCCTCA
>P._ortum___CV0102__JX141551
TGTGAGT--GCTCCTGGACGCGTCCATTGACAATCTCC-------GATCGGAAAAAC-----------A--GTAGACTGACCAGTGCGG----TGTTCCGCGTGTGAATAGGACAAGGATGGCGATGGTGCG----TGC----------AGCC-TTATTCGAT------AGCT-CGAACG-------TTCTATTTTAAGGAGCAGTTCTGGAGCCATTTGAACCCG--CGAATATTCT-------CAAAACAGAATCATTGACTTA-----GTTTCGATGTCTAGGCCAAATCACCACCAAGGAGCTCGGCACCGTCATGCGCTCGCTCGGCCAGAACCCTTCCGAGTCCGAGCTGCAGGACATGATCAACGAGGTCGATGCCGACAACAACGGCACCATCGACTTCCCCGGTATGCA-------------CTGAACTGCTCGGCAATGGA-TGTCGCTC--TTT-TCTCTATTTAACC---------CA-GACTAACTGCTTTCCCGTGCACCTGCAGAGTTCCTCA
>P._oxalicum___CBS_219.30__MN969283
TGGGATT--TCC------CATGTGAAAGAGGAAATTC--------AACAACAAACAT-----------G--GTAAACTAAT-GGGGCTGTTTTTTTCCCGCGT----ATAGGACAAGGATGGCGATGGTGAGATTCTTCCTCTCT----CTCCCCCCGTCGATTCTTTGTGCA-TGGTTGCAAGGAATCTTGACTGGCATGATGATTGCTCGGTGCTT----CCCGTAGCACAGTGGT-------CGAATCTGGATAGCTGACTCG-----AGGATTGCAATCAGGCCAAATCACCACCAAGGAGCTCGGTACTGTCATGCGCTCGCTTGGCCAGAACCCCTCCGAGTCTGAGCTGCAGGACATGATCAACGAGGTCGATGCCGACAACAACGGCACCATTGACTTCCCTGGTACGCT-----TTTCCCTACTACCGTATCGTGCAACCCGATGTCACCT--TTT-TTGGGGGGTGCCCTGAGCGCAGTGTGATTAATTGTGGCCC---GCACCGACAGAGTTCCTCA
>P._oxalicum_CBS_173.81_KF296366
TGGGATT--TCC------CATGTGAAAGAGGAAATTC--------AACAACAAACAT-----------G--GTAAACTAAT-GGGGCTGTTTTTTTCCCGCGT----ATAGGACAAGGATGGCGATGGTGAGATTCTTCCTCTCT----CTCCCCCCGTCGATTCTTTGTGCA-TGGTTGCAAGGAATCTTGACTGGCATGATGATTGCTCGGTGCTT----CCCGTAGCACAGTGGT-------CGAATCTGGATAGCTGACTCG-----AGGATTGCAATCAGGCCAAATCACCACCAAGGAGCTCGGTACTGTCATGCGCTCGCTTGGCCAGAACCCCTCCGAGTCTGAGCTGCAGGACATGATCAACGAGGTCGATGCCGACAACAACGGCACCATTGACTTCCCTGGTACGCT-----TTTCCCTACTACCGTATCGTGCAACCCGATGTCACCT--TTT-TTGGGGGGTGCCCTGAGCGCAGTGTGATTAATTGTGGCCC---GCACCGACAGAGTTCCTCA
>P._oxalicum_CV0822_JX141543
TGGGACT--TCC------CATGTGAAAGAGGAAATCC--------AACAACAAACAT-----------G--GTAAACTAAT-GGGGCTGTTTTTTTCCCGCGTGT----AGGACAAGGATGGCGATGGTGAGATTCTTCCTCTCTCCCCTCCC-CCCACCGATTCTTTGTGCA-TGGTTGCAAGGAATCTTGACCGGAATGATGAATGCTCGGTGCTT----CCCGTAGCACAGTGGT-------CGAATGGGTATAGCTGACTCG-----AGGGTTGCAATCAGGCCAAATCACCACCAAGGAGCTCGGTACTGTCATGCGCTCGCTTGGCCAGAACCCCTCCGAGTCTGAGCTGCAGGACATGATCAACGAGGTCGATGCCGACAACAACGGCACCATTGACTTCCCTGGTACGCT-----TTTCCCTAGTACCGTATCTTGCAACCCGGTGTCACCT--TTT-TTTTTGGGTGCCCTGAGCGCAGTGTAATTAATTGTGGCCC---GCACCGACAGAGTTCCTCA
>P._raperi_CMV006G7_MK451640__cal
TGTGAGT--GCTTCTGGACGCGTGCATTGACAATCTCC-------GATCGGAAAAAC-----------A--GTAGACTAACCGGTGCGG----TTTTCCGCTTTTGAACAGGACAAGGATGGCGATGGTGCG----TGC----------AGTCTTTTTCCGAT------ATCT-TGAATG-------CTCTATTTCAAGAAGCAGTTCTGGGGCCATTGGAACTCG--CGAATATTCT-------CAAAACAGAATAATTGATTTA-----GTTTTGATGTCTAGGCCAAATCACCACCAAGGAGCTCGGCACCGTCATGCGCTCGCTCGGCCAGAACCCCTCCGAGTCCGAGCTGCAGGACATGATCAACGAGGTCGATGCCGACAACAACGGCACCATTGACTTCCCCGGTATGCA-------------CTGAACTGCTCGGCAATTGA-TGTCGCTC--TTT-TCTCTATTTAACC---------CA-GACTAACTGCTTTCCCGTGCACCTGCAGAGTTCCTCA
>P._raperi___CBS_281.58__MN969291
TGTGAGT--GCTTCTGGACGCGTGCATTGACAATCTCC-------GATCGGAAAAAC-----------A--GTAGACTAACCGGTGCGG----TTTTCCGCTTTTGAACAGGACAAGGATGGCGATGGTGCG----TGC----------AGTC-TTTTCCGAT------ATCT-TGAATG-------CTCTATTTCAAGAAGCAGTTCTGGGGCCATTGGAACTCG--CGAATATTCT-------CAAAACAGAATGATTGATTTA-----GTTTTGATGTCTAGGCCAAATCACCACCAAGGAGCTCGGCACCGTCATGCGCTCGCTCGGCCAGAACCCCTCCGAGTCCGAGCTGCAGGACATGATCAACGAGGTCGATGCCGACAACAACGGCACCATTGACTTCCCCGGTATGCA-------------CTGAACTGCTCGGCAATTGA-TGTCGCTC--TTT-TCTCTATTTAACC---------CA-GACTAATTGCTCTCCCGTGCACCTGCAGAGTTCCTCA
>P. raperi CMV006H9 MK451641
GCCTTCTCCCTGTTTGTGAGTGCTTCTGGACGCGTGCATTGACAATCTCCGATCGGAAAAACAGTAGACTAACCGGTGCGGTTTTCCGCTTTTGAACAGGACAAGGATGGCGATGGTGCGTGCAGTCTTTTCCGATATCTTGAATGCTCTATTTCAAGAAGCAGTTCTGGGGCCATTGGAACTCGCGAATATTCTCAAAACAGAATGATTGATTTAGTTTTGATGTCTAGGCCAAATCACCACCAAGGAGCTCGGCACCGTCATGCGCTCGCTCGGCCAGAACCCCTCCGAGTCCGAGCTGCAGGACATGATCAACGAGGTCGATGCCGACAACAACGGCACCATTGACTTCCCCGGTATGCACTGAACTGCTCGGCAATTGATGTCGCTCTTTTCTCTATTTAACCCAGACTAATTGCTTTCCCGTGCACCTGCAGAGTTCCTCACCATGATGGCCCGCAAGATGAAGGACACCGACTCAGAGGAGGAGATCCGGGAGGCGTTCAAGGTGTTTGACCGTGACAACAACGGCTTCATCTCCGCCGCCGAGCTGCGCCACGT
>P. raperi CMV006I1 MK451642
GCCTTCTCCCTGTTTGTGAGTGCTTCTGGACGCGTGCATTGACAATCTCCGATCGGAAAAACAGTAGCTGACCAGTGCGGTTTTCCGCTTGTGAACAGGACAAGGATGGCGATGGTGCGTGCAGTCTTTTCCGATAACTTGAATGCCCTATTTCAAGAAGCAGTTCTGGAGCCATTGGAACTCGCGAATATTCTCAAAACAGAATGATTGATTTAGTTTTTGATGTCTAGGCCAAATCACCACCAAGGAGCTCGGCACCGTCATGCGCTCGCTCGGCCAGAACCCCTCCGAGTCCGAGCTGCAGGACATGATCAACGAGGTCGATGCCGACAACAACGGCACCATCGACTTCCCCGGTATGCACTGAACTGCTCGGCAATTGATGTCGCTCTTTTCTCCATTTAACCCAGACTAATTGCTTTCCCGTGCCCCTGCAGAGTTCCTCACTATGATGGCCCGCAAGATGAAGGACACCGACTCAGAGGAGGAGATCCGGGAGGCGTTCAAGGTGTTTGACCGTGACAACAACGGCTTCATCTCCGCCGCCGAGCTGCGCCACGT
>P._reticulisporum___CBS_122.68__MN969293
TGTGAGT--GCCCTCCGACGCGTGCATTGAAAATCCCC-------GATCGGAAAAAC-----------A--GTAGACTGACTGGGGCCGT---TTTCCCGCTTGTGAACAGGACAAGGATGGCGATGGTGCG----TGC----------AGCC-TTTCCCGAT------AGCT-CGAACG-------CTCTATCTTAGAAAGCAGTTCTTGGGCCATTGGAACCCG--CGAAGATTT--------CAAAACAGAATGACTGAGTTT-----GATATCATTATTAGGCCAAATCACCACCAAGGAGCTCGGCACCGTCATGCGCTCGCTCGGCCAGAACCCCTCCGAGTCTGAGTTGCAGGATATGATCAACGAGGTCGATGCCGACAACAACGGCACCATCGACTTCCCTGGTATGTA-------------CTGAAGCGCTCAGCAGGCGCCTGCTGCTC-TTTT-TCTCCCTGTAGCC---------CACGACTAATTACTTTCCTGTGCACCTGCAGAGTTCCTCA
>P._soosanum_CCF3778__LT970913
TGCGAATTGGCCTCGTTCCACATGGAGCAGGAAAATA--------AACAACAAGAAT-----------G--GGTGACTAAC-GAGGCTGTCTTTTTTCCGTGTCTGAATAGGACAAGGATGGCGATGGTGCG----TG-----------ACGC-TCCCCCGAT------CGCA-TGATGG--AGGGCTTTCGTGAGGCATGGCAACTGCC-AGCCTCTGGATAGCA---GAATCTAG--------CGAACATGAATATCTAACTCA-----ATCCCTGCGGCCAGGTCAAATCACCACCAAGGAGCTCGGCACTGTCATGCGCTCGCTTGGCCAGAACCCCTCCGAGTCTGAACTCCAGGACATGATCAACGAGGTCGATGCCGACAACAACGGCACCATTGACTTCCCTGGTATGTTTGTACTTCCCGCGCCGGGGATATACGCAATCATTTTTTTTTC--TTTCTTACTCTTGGATC---------CTTGATTAATAACA--CCTGTG-ACCTACAGAGTTCCTTA
>P._stolkiae___NRRL_5816__AF481135
TGTGAGT--ACCCGATGAGATGTGGATCGAGGATCTCC-------GGTCGG-ATAAC-----------A--GTTTACTGACC--GGCCGT---TTTTTCGCTTGTGCTTAGGACAAGGATGGCGATGGTGAG----TAC----------GATC-TTTCCGGAT------AGCT-CGGGCG-------TTCCGCCCGAGGATACTGTCACTG-GCGACTGGAA---G--CACTGGTT---------CAAAACAGCATAACTGAGACG-----CGTACGATTCCTAGGCCAGATCACCACCAAGGAGCTAGGTACAGTGATGCGCTCGCTCGGCCAGAACCCCTCCGAGTCGGAGCTGCAGGATATGATCAACGAGGTTGATGCCGACAACAACGGCACCATTGACTTTCCCGGTACGCA-------------ATATCCAACGCTGTGCTTGATCGC-------------------GAGCC---------CA-GACTGATCG--TTCCCGTGCGCTCGCAGAGTTCCTTA
>P._yunnanense__NN051336__MN969340
TGTGAGT--GCTTCTGGACGCGTGCATTGACAATCTCC-------GATCGGAAAAAC-----------A--GTAGACTGACCGGTGCGG----TTTTCCGCTTGTGAACAGGACAAGGATGGCGATGGTGCG----TGC----------AGTC-TTTTCCGAT------AACT-TGAGTG-------CTCTATTTCAAGAATCAGTTCCGGAGCCATTGGAACTCG--CGAATATTCT-------CAAAACAGAATGATTGATTTA-----ATTTTGATGTCTAGGCCAAATCACCACCAAGGAGCTCGGCACCGTCATGCGCTCGCTCGGCCAGAACCCCTCCGAGTCCGAGTTGCAGGACATGATCAACGAGGTCGATGCCGACAACAACGGCACCATCGACTTCCCCGGTATGCA-------------CTGAACTGCTCGGCAATTGA-TGCCGCTC--TTT-TCTCTATTTAATC---------CA-GACTAATTGCTTTCCCGTGCACCTGTAGAGTTCCTCA
>P._citrinum___CBS_139.45 AF033422
TGTGAGT--GATCTGATCCA---GAATTGAAGTTTGTG-------GATGTGTGGAAC-----------ATTTTAGGCTGACGGAATC------TCTTCTGATCG---ACAGGACAAGGATGGCGATGGTGAG----TGC----------GATC-TTTGCTGAA------AGACCCGTGT--------CATTTTCACGGGCGGCGATTCCCCGGCGATCGGAACCCATCCAATTCTTTT-------CGAACC----CTACTGAGACA-----AATGTGATCAATAGGCCAAATCACCACCAAGGAGCTCGGCACCGTCATGCGCTCCCTCGGCCAGAACCCCTCCGAGTCTGAGCTGCAGGACATGATTAACGAGGTTGACGCCGATAACAATGGCACCATTGATTTCCCCGGTACGAT-------------CCCATAATCCAGATTCTCACATGCCGATA--TCCCTTATTATCAAACCGTTTGTGAAGATGAATATTGACTCGCC-----GCCCACAGAGTTCCTGA
