# Supplementary material for: Three new Penicillium species isolated from the tidal flats of China
Source: PeerJ. 2022 May 6;10:e13224. doi: 10.7717/peerj.13224 (PMC9083529; doi:10.7717/peerj.13224)
Supplement: Supplemental Information 5 — View using MEGA software. [file peerj-10-13224-s005.fas]

>P._brefeldianum___CBS_235.81__KF296421
GTGCTCAGTCGCTACACCTTTGCTTCTAGTTTGTCCCATCTTCGCCGTACCAACACCCCT
ATCGGACGAGATGGCAAGATCGCCAAACCACGTCAACTTCACAATACCCACTGGGGTCTT
GTGTGCCCTGCCGAGACTCCTGAAGGACAGGCTTGTGGTCTGGTCAAGAATTTGGCACTG
ATGTGTTACATCACTGTCGGTACACCCAGCGAGCCCATTGTTGATTTCATGATTCAACGA
AACATGGAAGTTCTGGAGGAATTTGAACCTCAAGTCACACCCAATGCTACAAAGGTGTTC
GTGAACGGTGTCTGGGTCGGTATTCACCGTGACCCCACTCATCTAGTGAACACAATGCAG
TCCCTCCGTCGGCGCAACATGATTTCCCACGAGGTCAGCTTGATTCGCGACATCCGTGAT
CGAGAGTTCAAGATTTTCACAGATGCTGGACGTGTCTGCCGACCCTTGTTCGTCGTTGAT
AACGACCCCAAGAGCGAAAACGCTGGGTCTCTCGTCCTCAACAAGGAGCACATTCGCCTG
TTGGAGCTGGACAAGGATTTGCAACGTGAACTGCCCCCTGAGCAGCTTCGCGAGCAAGGT
TTCGGATGGGACGGCTTGGTCCGATCGGGTGTTGTCGAGTACGTCGATGCCGAGGAAGAA
GAGACGATCATGATTGTCATGACTCCTGAGGATTTGGAGATCTCCAAGCACCTCCAGGC
>P._caperatum___CBS_443.75__KF296422
GTGCTGAGTCGGTACACATTCGCATCCAGCTTGTCCCATCTACGCCGTACCAACACGCCC
ATCGGCCGAGATGGCAAGATCGCTAAGCCGCGTCAACTTCACAATACTCACTGGGGTCTT
GTGTGCCCCGCCGAGACTCCCGAAGGTCAAGCTTGTGGTCTTGTCAAGAACTTGGCACTG
ATGTGTTACATCACTGTCGGTACACCCAGCGAGCCCATCGTTGATTTCATGATTCAACGA
AACATGGAAGTCCTCGAGGAGTTTGAACCACAAGTCACACCTAATGCCACCAAGGTGTTC
GTGAACGGTGTCTGGGTCGGTATCCACCGTGACCCAACACATCTCGTCAACACCATGCAG
TCCCTCCGCCGGCGCAACATGATCTCCCACGAGGTCAGCTTGATTCGTGACATTCGTGAC
CGAGAGTTCAAGATTTTCACAGATGCTGGACGTGTCTGCCGACCCCTGTTCGTTGTCGAC
AACGATCCCAAGAGTGAGAACGCTGGGTCATTGGTTCTGAACAAGGAGCACATTCGTCTG
CTGGAGCTGGACAAGGATCTACAGCGTGAACTGCCCCCTGAGCAGCTCCGAGAGCAAGGT
TTCGGATGGGACGGCTTGGTCAGATCTGGTGTTGTGGAATACGTGGATGCCGAGGAAGAA
GAAACGATTATGATCGTTATGACTCCCGAGGACTTGGAGATCTCCAAGCATCTCCAGGC
>P._cluniae__CBS 326.89 KF296424
GTGCTGAGTCGCTACACCTTTGCTTCCAGTTTGTCCCATCTTCGCCGTACCAACACACCT
ATTGGACGAGACGGCAAGATCGCCAAACCGCGTCAACTTCACAACACCCACTGGGGTCTT
GTGTGCCCTGCCGAGACTCCTGAAGGTCAGGCTTGTGGTCTGGTCAAGAACTTGGCACTG
ATGTGTTACATCACTGTCGGTACACCCAGCGAGCCCATCGTTGACTTCATGATTCAACGA
AACATGGAAGTTTTGGAAGAGTTTGAACCACAAGTCACACCCAATGCTACAAAGGTGTTC
GTGAACGGTGTCTGGGTCGGTATCCACCGTGACCCCACCCATCTAGTCAACACCATGCAG
TCCCTTCGTCGGCGCAACATGATCTCTCACGAGGTCAGCTTGATTCGCGACATCCGTGAC
CGAGAGTTCAAGATTTTCACAGATGCTGGACGTGTCTGCCGACCCTTGTTCGTTGTTGAC
AATGATCCCAAGAGTGAAAACGCTGGATCACTGGTCCTCAACAAGGAGCACATTCGACTG
TTGGAGCTGGACAAGGATCTGCAGCGTGAACTGCCCCCTGAGCAGCTTCGCGAGCAGGGC
TTCGGATGGGATGGCTTGGTCCGATCAGGTGTTGTCGAGTACGTGGATGCTGAGGAAGAA
GAGACGATCATGATCGTCATGACTCCCGAGGATCTGGAGATCTCCAAGCACCTCCAGGC
>P._coeruleum___CBS_141.45__KF296425
GTGCTGAGTCGGTACACCTTCGCTTCCAGTTTGTCCCATCTACGCCGTACCAACACGCCC
ATCGGCCGAGATGGTAAAATCGCTAAGCCGCGTCAGCTTCACAATACTCACTGGGGTCTT
GTGTGCCCAGCTGAGACACCCGAAGGTCAAGCTTGTGGCCTTGTCAAGAACTTGGCACTG
ATGTGCTATATCACCGTCGGTACACCCAGCGAGCCCATCGTTGATTTCATGATTCAACGA
AACATGGAAGTCCTCGAAGAGTTTGAACCACAAGTCACACCTAATGCCACCAAGGTGTTC
GTGAACGGTGTCTGGGTCGGTATCCACCGTGACCCAACCCATCTCGTCAACACCATGCAG
TCCCTACGTCGGCGCAACATGATCTCCCACGAGGTTAGCTTGATTCGTGACATTCGTGAC
CGAGAGTTCAAGATCTTCACAGATGCTGGACGTGTGTGCCGACCTCTGTTCGTTGTTGAC
AACGACCCCAAGAGTGAGAACGCTGGATCGTTGGTCCTCAACAAGGAGCACATTCGCCTG
CTTGAGCTGGACAAGGATCTACAACGCGAACTGCCGCCTGAGCAGCTCCGAGAGCAAGGA
TTCGGATGGGATGGCTTGGTCAGATCTGGTGTCGTGGAGTACGTGGATGCCGAGGAAGAA
GAGACGATCATGATTGTTATGACTCCCGAGGACTTGGAAATTTCCAAGCACCTCCAGGC
>P._cremeogriseum___CBS_223.66__KF296426
GTGCTGAGTCGCTACACGTTTGCTTCCAGTTTGTCTCATCTTCGCCGTACCAACACACCT
ATTGGACGAGACGGCAAAATTGCCAAACCGCGTCAGCTTCACAACACCCACTGGGGTCTT
GTGTGCCCTGCCGAGACTCCTGAAGGTCAGGCTTGTGGTCTGGTCAAGAACTTGGCACTG
ATGTGTTACATCACCGTCGGTACACCCAGCGAGCCCATCGTCGACTTCATGATTCAACGA
AACATGGAAGTCTTGGAAGAGTTTGAACCACAAGTCACACCCAATGCTACAAAGGTGTTC
GTGAACGGTGTTTGGGTCGGTATCCACCGTGACCCCACCCATCTAGTCAACACCATGCAG
TCCCTTCGTCGGCGCAACATGATCTCTCACGAGGTCAGCTTGATTCGCGACATCCGTGAC
CGAGAGTTCAAGATTTTCACAGACGCTGGACGTGTCTGCCGACCCTTGTTCGTTGTTGAC
AACGATCCCAAGAGTGAAAACGCTGGATCTCTGGTCCTCAACAAGGAGCACATTCGCCTG
TTGGAGCTGGACAAGGATCTGCAGCGTGAACTGCCTCCTGAGCAGCTTCGCGAGCAAGGT
TTCGGATGGGACGGCTTGGTCCGATCAGGTGTTGTCGAGTACGTGGATGCTGAGGAAGAA
GAGACGATCATGATTGTCATGACTCCTGAGGATTTGGAGATCTCCAAGCACCTCCAGGC
>P._curticaule___CV2842__KF296417
GTGCTCAGTCGCTACACCTTTGCTTCCAGTTTGTCCCATCTACGTCGTACCAACACGCCT
ATCGGACGAGACGGCAAGATCGCCAAACCGCGTCAACTTCACAATACCCACTGGGGTCTT
GTGTGCCCTGCCGAGACTCCTGAAGGTCAAGCTTGCGGTCTGGTCAAGAATTTGGCACTG
ATGTGTTACATCACCGTCGGTACACCCAGCGAGCCCATCGTTGATTTCATGATTCAACGA
AACATGGAGGTTCTGGAGGAGTTTGAACCTCAAGTCACGCCCAATGCTACAAAGGTGTTC
GTGAACGGTGTTTGGGTCGGTATCCACCGTGACCCCACACATCTCGTCAACACCATGCAG
TCCCTTCGTCGGCGCAACATGATCTCCCACGAGGTCAGCTTGATTCGCGACATCCGTGAC
CGAGAGTTCAAGATTTTCACGGATGCTGGACGTGTCTGCCGACCCTTGTTCGTCGTTGAC
AACGATCCTAAGAGTGAAAACGCTGGGTCTCTGGTCCTCAACAAGGAGCACATTCGCCTG
CTAGAGCTGGACAAGGATCTACAGCGCGAACTGCCCCCAGAGCAACTCCGAGAGCAAGGG
TTCGGATGGGACGGCTTGGTCCGATCGGGTGTTGTCGAGTACGTGGACGCCGAGGAAGAA
GAGACGATCATGATCGTCATGACTCCTGAGGATTTGGAGATTTCCAAGCACCTCCAGGC
>P._diatomitis_CCF3780_LT797559
GTGCTGAGTCGCTACACATTCGCTTCAAGTTTATCCCATCTCCGTCGCACAAACACCCCA
ATTGGTCGTGACGGCAAGATTGCAAAGCCTCGTCAACTACACAATACCCATTGGGGCCTT
GTGTGTCCAGCTGAAACTCCTGAGGGTCAAGCTTGTGGTCTTGTCAAGAACTTGGCACTC
ATGTGCTACATCACCGTTGGAACGCCTAGCGAGCCCATCGTCGACTTCATGATCCAGCGA
AACATGGAGGTTCTTGAAGAGTTTGAGCCCCAAGTTACTCCCAATGCTACCAAGGTGTTT
GTCAATGGCGTTTGGGTCGGTATTCACCGTGATCCCACACACCTGGTGAGCACTATGCAG
TCCCTGCGTCGACGTAACATGATCTCTCACGAAGTCAGCTTGATTCGTGACATTCGTGAC
CGAGAATTCAAAATTTTCACAGATGCTGGACGTGTGTGCCGCCCTCTATTCGTTGTTGAC
AATGACCCCAAGAGTGAGAATTCAGGAGGTTTGGTTCTCAACAAAGAGCACATTCGTTTA
CTGGAATTGGATAAGGAGCTTCAGCGTGATTTGCCGCCAGAGCAATTCCGTGAGCAGGGC
TTCGGTTGGGATGGCCTGGTCAGGTCCGGTGTCGTGGAATACGTTGATGCTGAGGAGGAG
GAGACGATCATGATTGTCATGACTCCTGAGGATCTCGAAATTTCCAGGCACCTTAAAGC
>P._diatomitis_CCF3904__LT797560
GTGCTGAGTCGCTACACATTCGCTTCAAGTTTATCCCATCTCCGTCGCACAAACACCCCA
ATTGGTCGTGACGGCAAGATTGCAAAGCCTCGTCAACTACACAATACCCATTGGGGCCTT
GTGTGTCCAGCTGAAACTCCTGAGGGTCAAGCTTGTGGTCTTGTCAAGAACTTGGCACTC
ATGTGCTACATCACCGTTGGAACGCCTAGCGAGCCCATCGTCGACTTCATGATCCAGCGA
AACATGGAGGTTCTTGAAGAGTTTGAGCCCCAAGTTACTCCCAATGCTACCAAGGTGTTT
GTCAATGGCGTTTGGGTCGGTATTCACCGTGATCCCACACACCTGGTGAGCACTATGCAG
TCCCTGCGTCGACGTAACATGATCTCTCACGAAGTCAGCTTGATTCGTGACATTCGTGAC
CGAGAATTCAAAATTTTCACAGATGCTGGACGTGTGTGCCGCCCTCTATTCGTTGTTGAC
AATGACCCCAAGAGTGAGAATTCAGGAGGTTTGGTTCTCAACAAAGAGCACATTCGTTTA
CTGGAATTGGATAAGGAGCTTCAGCGTGATTTGCCGCCAGAGCAATTCCGTGAGCAGGGC
TTCGGTTGGGATGGCCTGGTCAGGTCCGGTGTCGTGGAATACGTTGATGCTGAGGAGGAG
GAGACGATCATGATTGTCATGACTCCTGAGGATCTCGAAATTTCCAGGCACCTTAAAGC
>P._donggangicum_LN5-H1-4 MW979253
GTGCTGAGTCGCTACACCTTTGCTTCCAGTTTGTCCCATCTTCGCCGTACCAACACGCCT
ATTGGACGAGACGGTAAGATCGCCAAACCGCGTCAACTTCACAACACCCACTGGGGTCTT
GTGTGCCCTGCCGAGACTCCTGAAGGTCAAGCTTGTGGTCTGGTCAAGAATTTGGCACTG
ATGTGTTACATCACTGTCGGTACACCCAGCGAGCCCATCGTTGATTTCATGATCCAACGA
AACATGGAAGTCCTGGAGGAGTTTGAACCTCAAGTCACACCCAATGCTACCAAAGTGTTC
GTGAACGGTGTCTGGGTCGGTATCCACCGTGACCCTACACATCTCGTCAACACCATGCAG
TCCCTCCGTCGTCGCAATATGATCTCCCACGAGGTCAGCTTGATTCGTGATATTCGTGAC
CGGGAGTTCAAGATTTTCACAGATGCTGGACGTGTCTGCCGACCCTTGTTCGTCGTTGAC
AACGATCCCAAGAGTGAAAACGCTGGGTCACTGGTCCTCAACAAGGAGCACATTCGCCTG
TTGGAGCTGGACAAGGATCTGCAACGTGAACTGCCCCCTGAGCAGCTCCGAGAGCAAGGT
TTCGGATGGGACGGCTTGGTCCGATCGGGTGTTGTCGAGTACGTGGACGCTGAGGAAGAA
GAGACGATCATGATCGTCATGACTCCTGAGGATTTGGAGATCTCCAAGCACCTCCAGGC
>P._ehrlichii___CBS_324.48__KF296428
GTGCTGAGTCGGTACACATTCGCATCCAGCTTGTCTCATCTACGCCGCACCAACACGCCT
ATTGGCCGAGATGGCAAGATCGCTAAACCGCGTCAACTTCACAATACTCACTGGGGTCTT
GTGTGCCCAGCCGAGACTCCTGAAGGTCAAGCTTGTGGTCTTGTCAAGAATCTGGCACTC
ATGTGCTATATCACCGTCGGTACACCCAGCGAGCCCATCGTTGATTTCATGATTCAGCGG
AATATGGAAGTCCTCGAAGAGTTTGAACCACAAGTCACGCCCAATGCCACCAAGGTGTTC
GTGAACGGTGTCTGGGTCGGTATCCACCGTGACCCAACACACCTAGTCAACACTATGCAG
TCCCTCCGCCGGCGCAACATGATCTCCCACGAGGTCAGCTTGATCCGTGACATCCGTGAC
CGAGAGTTCAAGATCTTCACAGATGCTGGTCGTGTGTGTCGACCCCTGTTCGTTGTTGAC
AACGATCCCAAGAGTGAAAATGCTGGGTCATTGGTCCTCAACAAGGAGCACATTCGTCTG
CTTGAGCTGGACAAGGATCTACAACGTGAATTGCCCCCTGAGCAGCTCCGAGAGCAAGGT
TTCGGATGGGATGGCTTGGTGAGATCCGGTGTTGTGGAGTACGTGGATGCCGAGGAAGAA
GAGACGATCATGATCGTGATGACTCCTGAGGACTTGGAGATCTCTAAGCACCTCCAGGC
>P._elleniae___CBS_118135__KF296429
GTGCTGAGTCGGTACACATTCGCGTCCAGCTTGTCCCATCTACGCCGTACCAACACGCCC
ATCGGCCGAGATGGCAAGATCGCTAAACCACGTCAGCTTCACAATACTCACTGGGGTCTT
GTGTGCCCCGCCGAGACTCCCGAAGGTCAAGCTTGTGGTCTTGTCAAGAACTTGGCACTG
ATGTGCTACATCACTGTCGGTACACCCAGCGAGCCCATCGTTGATTTCATGATTCAACGA
AACATGGAAGTCCTCGAGGAGTTTGAACCACAAGTCACACCTAATGCCACCAAGGTGTTC
GTGAACGGTGTCTGGGTCGGTATTCACCGTGACCCAACGCATCTCGTCAACACAATGCAG
TCCCTCCGTCGGCGCAACATGATCTCTCACGAGGTCAGCTTGATTCGTGACATTCGTGAC
CGAGAGTTTAAGATTTTTACAGATGCTGGACGTGTCTGCCGACCCCTGTTTGTTGTTGAC
AACGATCCCAAGAGTGAGAACGCTGGGTCGTTGGTTTTAAACAAGGAGCATATTCGCCTG
CTGGAGCTGGACAAGGATCTACAACGTGAACTGCCCCCCGAGCAGCTCCGAGAGCAAGGT
TTCGGATGGGACGGCTTGGTCAGATCTGGTGTTGTGGAATACGTGGATGCCGAGGAAGAA
GAAACGATTATGATCGTCATGACTCCCGAGGACTTGGAGATCTCCAAGCACCTCCAGGC
>P._glaucoroseum___DTO_225-E8__MN969119
GTGCTGAGTCGCTACACCTTTGCTTCCAGTTTGTCCCATCTTCGCCGTACCAACACACCT
ATTGGACGAGACGGCAAGATCGCCAAACCGCGTCAACTTCACAACACCCACTGGGGTCTT
GTGTGCCCTGCCGAGACTCCTGAAGGTCAGGCCTGTGGTCTGGTCAAGAACTTGGCACTG
ATGTGTTACATCACCGTCGGTACACCCAGCGAGCCCATCGTTGACTTCATGATTCAACGA
AACATGGAAGTTTTGGAAGAGTTTGAACCACAAGTCACACCCAATGCTACAAAGGTGTTC
GTGAACGGTGTCTGGGTCGGTATCCACCGTGACCCCACCCATCTAGTCAACACCATGCAG
TCCCTTCGTCGGCGCAACATGATCTCTCACGAGGTCAGCTTGATTCGCGACATCCGTGAC
CGAGAGTTCAAGATTTTCACAGATGCTGGACGTGTCTGCCGACCCTTGTTCGTTGTTGAC
AATGATCCCAAGAGTGAAAATGCTGGATCACTGGTCCTCAACAAGGAGCACATTCGCCTG
TTGGAACTGGACAAGGATCTGCAGCGTGAACTGCCTCCTGAGCAGCTTCGCGAGCAAGGT
TTCGGATGGGACGGCTTGGTCCGATCAGGTGTTGTCGAGTACGTGGATGCTGAGGAAGAA
GAGACGATCATGATCGTCATGACTCCCGAGGATTTGGAGATCTCCAAGCACCTCCAGGC
>P._hepuense_TT2-4-X3 MW979254
GTGCTGAGTCGCTACACATTCGCTTCAAGTTTGTCCCATCTCCGTCGCACGAACACCCCC
ATTGGTCGTGACGGCAAGATTGCAAAGCCTCGTCAACTACACAATACCCATTGGGGCCTT
GTGTGTCCAGCTGAAACTCCTGAAGGTCAAGCTTGTGGTCTTGTCAAGAACTTGGCACTC
ATGTGCTACATCACGGTTGGAACGCCTAGCGAGCCCATCGTCGACTTCATGATTCAGCGG
AACATGGAGGTTCTTGAAGAGTTTGAGCCCCAAGTTACTCCCAATGCCACCAAGGTGTTT
GTCAATGGCGTTTGGGTTGGTATTCACCGTGATCCCACCCACCTGGTGAGCACTATGCAG
TCTCTCCGTCGACGAAACATGATCTCTCACGAAGTCAGCTTAATTCGTGACATTCGTGAC
CGAGAATTCAAAATTTTCACAGATGCTGGACGTGTGTGCCGCCCTCTATTCGTTGTTGAC
AATGATCCCAAGAGTGAGAACTCAGGAGGTTTGGTTCTCAACAAAGAGCACATTCGTTTA
CTGGAATTGGATAAGGAGCTTCAGCGTGATTTGCCGCCAGAGCAATTCCGTGAGCAGGGC
TTCGGTTGGGATGGCTTGGTCAGGTCCGGTGTCGTGGAATACGTCGATGCTGAGGAGGAG
GAGACGATCATGATTGTCATGACTCCTGAGGATCTCGAAATTTCCAGACACCTCAAGGC
>P._hepuense_TT2-6-X3 MW979255
GTACTGAGTCGCTACACATTTGCTTCAAGTTTGTCCCATCTCCGTCGCACGAATACCCCC
ATTGGTCGTGACGGCAAGATTGCAAAGCCTCGTCAACTACACAATACCCATTGGGGCCTT
GTGTGTCCAGCTGAAACTCCTGAAGGTCAAGCTTGTGGTCTTGTCAAGAACTTGGCACTC
ATGTGCTACATCACGGTTGGAACGCCTAGCGAGCCCATCGTCGACTTCATGATTCAGCGG
AACATGGAAGTTCTTGAAGAGTTTGAGCCCCAAGTTACTCCCAATGCCACCAAGGTGTTT
GTCAATGGCGTCTGGGTCGGTATTCACCGTGATCCCACACACCTGGTGAGCACTATGCAG
TCCCTGCGTCGACGCAACATGATCTCTCACGAAGTCAGCTTGATTCGTGACATTCGTGAC
CGAGAATTCAAAATTTTCACAGATGCTGGACGTGTGTGCCGCCCTCTATTCGTTGTTGAC
AATGACCCCAAGAGTGAGAATTCAGGAGGTTTGGTTCTCAACAAAGAGCATATTCGTTTA
TTGGAATTGGATAAGGAGCTTCAGCGTGATTTGCCGCCAGAGCAATTCCGTGAGCAGGGC
TTCGGTTGGGATGGCCTGGTCAGGTCCGGTGTCGTGGAATACGTTGATGCTGAGGAGGAG
GAGACGATCATGATTGTCATGACTCCTGAGGATCTCGAAATTTCCAGACACCTCAAGGC
>P._janthinellum___CBS_340.48__JN121497
GTGCTGAGTCGCTACACCTTTGCTTCCAGTTTGTCCCATCTTCGCCGTACCAACACACCT
ATTGGACGAGACGGCAAGATCGCCAAACCACGTCAACTTCACAACACCCACTGGGGTCTT
GTGTGCCCTGCCGAGACTCCTGAAGGTCAAGCTTGTGGCCTGGTCAAGAACTTGGCACTG
ATGTGTTACATCACGGTCGGTACACCCAGCGAGCCCATCGTTGACTTCATGATTCAACGA
AACATGGAAGTTTTGGAAGAGTTTGAACCACAAGTCACACCCAATGCTACAAAGGTGTTC
GTGAACGGTGTCTGGGTCGGTATCCACCGTGACCCCACCCATCTAGTCAACACCATGCAG
TCCCTTCGACGGCGCAACATGATTTCTCACGAGGTCAGCTTGATTCGGGACATCCGTGAC
CGAGAGTTCAAGATTTTCACAGATGCTGGACGTGTCTGCCGACCCTTGTTCGTTGTTGAC
AACGATCCCAAGAGTGAAAACGCTGGATCACTGGTCCTCAACAAGGAGCACATTCGCCTG
TTGGAGCTGGACAAGGATCTGCAGCGTGAACTGCCCCCTGAGCAGCTTCGAGAGCAAGGT
TTCGGATGGGACGGCTTGGTCCGATCAGGTGTTGTCGAGTACGTGGATGCTGAGGAAGAA
GAGACGATCATGATCGTCATGACTCCGGAGGATTTGGAGATCTCCAAGCACCTCCAGGC
>P._javanicum___CBS_341.48__JN121498
GTGCTGAGTCGGTACACATTCGCGTCCAGCTTGTCCCATCTACGCCGTACCAATACTCCT
ATCGGCCGAGATGGCAAGATCGCTAAGCCGCGTCAACTTCACAATACTCACTGGGGTCTT
GTGTGCCCCGCCGAGACTCCCGAAGGTCAAGCTTGTGGTCTTGTAAAGAACTTGGCACTG
ATGTGCTACATCACTGTCGGTACACCCAGCGAGCCCATCGTTGATTTCATGATTCAACGA
AACATGGAAGTCCTCGAGGAGTTTGAACCACAAGTCACGCCTAATGCCACCAAGGTGTTC
GTGAACGGTGTCTGGGTCGGTATCCACCGTGACCCAACACATCTCGTCAACACCATGCAG
TCCCTCCGTCGGCGCAACATGATCTCCCACGAGGTCAGCTTGATTCGTGACATTCGTGAC
CGAGAGTTCAAGATTTTCACAGATGCTGGACGTGTCTGCCGACCCCTGTTCGTTGTTGAC
AACGATCCCAAGAGTGAGAACGCTGGGTCATTGGTTCTGAACAAGGAGCACATTCGCCTG
CTGGAGCTGGACAAGGACCTACAACGTGAACTGCCCCCTGAGCAGCTCCGAGAGCAAGGT
TTCGGATGGGATGGTTTGGTCAGATCTGGTGTTGTGGAATACGTGGATGCTGAGGAAGAA
GAAACGATTATGATCGTTATGACTCCCGAGGACTTGGAGATCTCCAAGCACCTCCAGGC
>P._jiaozhouwanicum_ZZ2-9-3 OM220089
GTGCTGAGTCGCTACACATTCGCTTCGAGTTTGTCCCATCTCCGTCGCACGAATACGCCC
ATTGGTCGTGATGGCAAGATTGCAAAGCCTCGTCAACTGCACAATACTCACTGGGGTCTT
GTCTGCCCGGCTGAGACACCTGAAGGTCAAGCTTGTGGTCTTGTCAAGAACTTGGCACTT
ATGTGCTACATTACGGTCGGCACGCCTAGCGAGCCCATCGTCGACTTCATGATCCAGCGA
AACATGGAGGTTCTTGAAGAGTTTGAGCCCCAGGTCACTCCTAATGCAACCAAGGTCTTT
GTCAACGGTGTTTGGGTCGGTATCCACCGTGATCCCACACACCTGGTCAACACGATGCAG
TCCCTGCGTCGGCGAAACATGATCTCTCACGAAGTCAGCTTGATTCGTGACATTCGTGAC
CGAGAATTCAAGATTTTCACAGATGCTGGACGTGTGTGCCGCCCGCTGTTCGTTGTTGAC
AATGACCCCAAGAGTGAGAATTCGGGCGGCTTGGTTCTCAACAAGGAACACATTCGTTTG
CTGGAGTTGGACAAGGAACTCCAGCGTGATTTGCCACCAGAGCAATTCCGTGAGCAGGGC
TTCGGATGGGACGGCTTGGTTAGATCGGGTGTCGTGGAATATGTTGATGCCGAGGAGGAG
GAGACAATCATGATTGTCATGACTCCTGAGGATCTTGAGATCTCCAGGCACCTTAAGGC
>P._jiaozhouwanicum_0801H2-2 MW979252
GTGCTGAGTCGCTACACATTCGCTTCGAGTTTGTCCCATCNCCGTCGCACGAATACNCCC
ATTGGTCNTGATGGCAAGATTGCAAAGCCTCGTCAACTGCACAATACTCACTGGGGTCTT
GTCTGCCCGGCTGAGACACCTGAAGGTCAAGCTTGTGGTCTTGTCAAGAACTTGGCACTT
ATGTGCTACATTACGGTCGGCACGCCTAGCGAGCCCATCGTCGACTTCATGATCCAGCGA
AACATGGAGGTTCTTGAAGAGTTTGAGCCCCAGGTCACTCCTAATGCAACCAAGGTCTTT
GTCAACGGTGTTTGGGTCGGTATCCACCGTGATCCCACACACCTGGTCAACACGATGCAG
TCCCTGCGTCGGCGAAACATGATCTCTCACGAAGTCAGCTTGATTCGTGACATTCGTGAC
CGAGAATTCAAGATTTTCACAGATGCTGGACGTGTGTGCCGCCCGCTGTTCGTTGTTGAC
AATGACCCCAAGAGTGAGAATTCGGGCGGCTTGGTTCTCAACAAGGAACACATTCGTTTG
CTGGAGTTGGACAAGGAACTCCAGCGTGATTTGCCACCAGAGCAATTCCGTGAGCAGGGC
TTCGGATGGGACGGCTTGGTTAGATCGGGTGTCGTGGAATATGTTGATGCCGAGGAGGAG
GAGACAATCATGATTGTCATGACTCCTGAGGATCTTGAGATCTCCAGGCACCTTAAGGC
>P._koreense_CMV006G6_MK450842_rpb
GTGCTGAGTCGCTACACCTTTGCTTCCAGTTTGTCCCATCTTCGCCGTACCAACACGCCT
ATTGGACGAGACGGTAAGATCGCCAAACCGCGTCAACTTCACAACACCCACTGGGGTCTT
GTGTGCCCTGCCGAGACTCCTGAAGGTCAAGCTTGTGGTCTGGTCAAGAATTTGGCACTG
ATGTGTTACATCACCGTCGGTACGCCCAGCGAGCCCATCGTTGATTTCATGATCCAACGA
AACATGGAAGTCCTGGAGGAGTTTGAACCTCAAGTCACACCCAATGCTACCAAAGTGTTC
GTGAACGGTGTCTGGGTTGGTATCCACCGTGACCCTACACATCTCGTCAACACAATGCAG
TCCCTCCGTCGTCGCAATATGATCTCCCACGAGGTCAGCTTGATTCGTGATATTCGTGAC
CGGGAGTTCAAGATTTTCACAGATGCTGGACGTGTCTGCCGACCCTTGTTCGTCGTTGAC
AACGATCCCAAGAGTGAAAACGCTGGGTCACTGGTCCTCAACAAGGAGCACATTCGCCTG
TTGGAGCTGGACAAGGATCTGCAACGTGAACTCCCCCCTGAGCAGCTCCGAGAGCAAGGT
TTCGGATGGGACGGCTTGGTCCGATCGGGTGTTGTCGAGTACGTGGACGCTGAGGAAGAA
GAGACGATCATGATCGTCATGACTCCTGAGGATTTGGAGATCTCCAAGCACCTCCAGGC
>P._koreense___DTO_347-C1__MN969159
GTGCTGAGTCGCTACACCTTTGCTTCCAGTTTGTCCCATCTTCGCCGTACCAACACGCCT
ATTGGACGAGACGGTAAGATCGCCAAACCGCGTCAACTTCACAACACCCACTGGGGTCTT
GTGTGCCCTGCCGAGACTCCTGAAGGTCAAGCTTGTGGTCTGGTCAAGAATTTGGCACTG
ATGTGTTACATCACCGTCGGTACGCCCAGCGAGCCCATCGTTGATTTCATGATCCAACGA
AACATGGAAGTCCTGGAGGAGTTTGAACCTCAAGTCACACCCAATGCTACCAAAGTATTC
GTGAACGGTGTCTGGGTTGGTATCCACCGTGACCCTACACATCTCGTCAACACCATGCAG
TCCCTCCGTCGTCGCAATATGATCTCCCACGAGGTCAGCTTGATTCGTGATATTCGTGAC
CGGGAGTTCAAGATTTTCACAGATGCTGGACGTGTCTGCCGACCCTTGTTCGTCGTTGAC
AACGATCCCAAGAGTGAAAACGCTGGGTCACTGGTCCTCAACAAGGAGCACATTCGCCTG
TTGGAGCTGGACAAGGATCTGCAACGTGAACTGCCCCCTGAGCAGCTCCGAGAGCAAGGT
TTCGGATGGGACGGCTTGGTCCGATCGGGTGTTGTCGAGTACGTGGACGCTGAGGAAGAA
GAGACGATCATGATCGTCATGACTCCTGAGGATTTGGAGATCTCCAAGCACCTCCAGGC
>P._levitum___CBS_345.48__KF296432
GTGCTGAGTCGGTACACCTTCGCTTCCAGTTTGTCCCATCTACGCCGTACCAACACGCCC
ATCGGCCGAGATGGTAAAATCGCTAAGCCGCGTCAGCTTCACAATACTCACTGGGGTCTT
GTGTGCCCAGCTGAGACACCCGAAGGTCAAGCTTGTGGCCTTGTCAAGAACTTGGCACTG
ATGTGCTATATCACCGTCGGTACACCCAGCGAGCCCATCGTTGATTTCATGATTCAACGA
AACATGGAAGTCCTCGAAGAGTTTGAACCACAAGTCACACCTAATGCCACCAAGGTGTTC
GTGAACGGTGTCTGGGTCGGTATCCACCGTGACCCAACCCATCTCGTCAACACCATGCAG
TCCCTACGTCGGCGCAACATGATCTCCCACGAGGTTAGCTTGATTCGTGACATTCGTGAC
CGAGAGTTCAAGATCTTCACAGATGCTGGACGTGTGTGCCGACCTCTGTTCGTTGTTGAC
AACGACCCCAAGAGTGAGAACGCTGGATCGTTGGTCCTCAACAAGGAGCACATTCGCCTG
CTTGAGCTGGACAAGGATCTACAACGCGAACTGCCGCCTGAGCAGCTCCGAGAGCAAGGA
TTCGGATGGGATGGCTTGGTCAGATCTGGTGTCGTGGAGTACGTGGATGCCGAGGAAGAA
GAGACGATCATGATTGTTATGACTCCCGAGGACTTGGAAATTTCCAAGCACCTCCAGGC
>P._limosum___CBS_339.97__KF296433
GTACTCAGTCGCTACACCTTTGCTTCTAGTTTGTCCCATCTTCGCCGTACCAACACGCCT
ATCGGACGAGATGGCAAGATTGCCAAACCACGTCAACTTCACAATACCCACTGGGGTCTT
GTGTGCCCTGCCGAGACTCCTGAAGGACAGGCTTGTGGTCTGGTCAAGAATTTGGCACTG
ATGTGTTACATCACTGTCGGTACACCCAGCGAGCCCATTGTTGATTTCATGATTCAACGA
AACATGGAAGTTCTGGAGGAGTTTGAACCTCAAGTCACACCCAATGCTACAAAGGTGTTC
GTGAACGGTGTCTGGGTCGGTATTCACCGTGACCCCACCCATCTAGTGAACACAATGCAG
TCCCTCCGTCGGCGCAACATGATCTCCCACGAGGTCAGCTTGATTCGCGACATCCGTGAT
CGAGAGTTCAAGATTTTCACAGATGCTGGACGTGTCTGCCGACCCTTGTTCGTCGTTGAC
AACGACCCCAAGAGCGAAAACGCTGGGTCTCTCGTCCTCAACAAGGAGCACATTCGCCTG
TTGGAGCTGGACAAGGATCTGCAACGTGAACTGCCCCCTGAGCAGCTCCGCGAGCAAGGT
TTCGGATGGGACGGCTTGGTCCGATCGGGTGTTGTCGAGTACGTCGATGCCGAGGAAGAA
GAGACGATCATGATTGTCATGACTCCTGAGGATTTGGAGATCTCCAAGCACCTCCAGGC
>P._lineolatum___CBS_188.77__KF296434
GTGCTCAGTCGCTACACCTTTGCTTCCAGTTTGTCCCATCTACGCCGTACCAACACGCCT
ATTGGCCGAGATGGCAAGATCGCCAAACCGCGTCAACTTCACAATACCCACTGGGGTCTT
GTGTGCCCTGCCGAGACTCCTGAAGGTCAAGCCTGTGGTCTGGTCAAGAATTTGGCACTG
ATGTGTTACATCACCGTTGGTACACCCAGCGAGCCCATCGTTGATTTCATGATTCAACGA
AACATGGAGGTCCTAGAAGAGTTTGAACCACAAGTCACACCCAATGCTACGAAGGTGTTC
GTGAACGGTGTCTGGGTCGGTATCCACCGTGACCCTACACATCTAGTCAACACCATGCAG
TCCCTCCGTCGGCGCAACATGATCTCCCACGAGGTCAGCTTGATTCGTGACATCCGTGAC
CGAGAGTTCAAGATTTTCACAGATGCTGGACGCGTCTGCCGACCCTTGTTCGTTGTTGAC
AACGATCCCAAGAGTGAGAACGCTGGGTCACTGGTCCTCAACAAGGAGCACATTCGCCTG
CTGGAGTTGGACAAGGATCTACAGCGTGAACTGCCCCCTGAGCAGCTCCGAGAGCAAGGC
TTTGGATGGGACGGCTTGGTCAGATCGGGTGTTGTCGAGTACGTGGATGCCGAGGAAGAA
GAGACGATCATGATCGTCATGACTCCCGAGGATTTGGAGATCTCCAAGCATCTCCAGGC
>P._ludwigii___CBS_417.68__KF296435
GTGCTGAGTCGCTACACCTTTGCTTCCAGTTTGTCCCATCTTCGCCGTACCAACACACCT
ATTGGACGAGACGGCAAGATCGCCAAACCGCGTCAACTTCACAACACCCATTGGGGTCTT
GTGTGCCCTGCCGAGACTCCTGAAGGTCAGGCTTGTGGTCTGGTCAAGAACTTGGCACTG
ATGTGTTACATCACCGTCGGTACACCCAGCGAGCCCATCGTTGACTTCATGATTCAACGA
AACATGGAAGTCTTGGAAGAGTTCGAACCACAAGTCACGCCCAATGCTACAAAGGTGTTC
GTGAACGGTGTCTGGGTCGGTATCCACCGTGACCCCACCCATCTAGTCAACACCATGCAG
TCCCTTCGTCGGCGCAACATGATCTCTCACGAGGTCAGCTTGATTCGCGACATCCGTGAC
CGAGAGTTCAAGATTTTCACAGACGCTGGACGTGTCTGCCGACCCTTGTTCGTTGTCGAC
AACGATCCCAAGAGTGAAAACGCTGGATCACTGGTCCTCAACAAGGAGCACATTCGCCTG
TTGGAGCTGGACAAGGATCTGCAGCGTGAACTGCCCCCTGAGCAGCTTCGAGAACAAGGT
TTCGGATGGGACGGCTTGGTCCGATCAGGTGTTGTCGAGTACGTGGATGCTGAGGAAGAA
GAGACGATCATGATCGTCATGACTCCCGAGGATTTGGAGATCTCCAAGCACCTCCAGGC
>P._macrosclerotiorum___CBS_116871__JN121432
GTGCTCAGTCGTTATACCTATGCCTCTACCTTATCTCACTTGCGCCGTACCAATACGCCC
ATTGGCCGAGATGGCAAGATTGCCAAGCCGCGCCAACTTCATAATACTCACTGGGGCCTG
GTGTGTCCTGCTGAAACTCCTGAAGGTCAAGCTTGTGGTCTCGTCAAGAATTTGGCACTC
ATGTGCTATATTACTGTCGGTACACCCAGTGAGCCCATCATCGATTTCATGATCAACCGC
AACATGGAAGTCCTCGAAGAATTTGAGCCTCAAGTCACACCGAATGCTACCAAGGTGTTT
GTGAACGGTGTCTGGGTTGGTATCCACCGTGATCCTTCCCACCTCGTCAGCACCATGCAA
TCTTTGCGTCGACGAAACCTGATTTCTCCTGAGGTCAGTCTGATTCGTGATATTCGTGAG
CGAGAATTCAAGATTTTCACCGACGCCGGACGAGTGTGTCGCCCCTTGTTCGTGGTGGAT
AATGATCCTAAGAGCCGGAATGCTGGATCATTGGTTCTCAACAAGGACCACATTCGCAGT
CTAGAACAAGACAAGGATTTGCCGCCAGACCTAGACCCAGAAGAACGCCGGGAACGCTAT
TTCGGATGGGAAGGACTGGTGAGATCAGGAGCTGTGGAAATTGTGGATGCGGAGGAAGAG
GAAACGATTATGATTGTGATGACACCCGAAGACTTGGAAATCTCCAAGCAACTTCAAGC
>P._malacosphaerulum___CV2855__KF296438
GTGCTGAGTCGGTACACATTCGCATCCAGCTTGTCCCATCTACGCCGTACCAACACGCCC
ATCGGCCGAGATGGCAAGATTGCTAAGCCGCGTCAACTTCACAATACTCACTGGGGTCTT
GTGTGCCCCGCCGAGACTCCCGAAGGTCAAGCTTGTGGTCTTGTCAAGAACTTGGCACTG
ATGTGCTACATCACTGTCGGTACACCCAGCGAGCCCATCGTTGATTTCATGATTCAACGA
AACATGGAAGTCCTCGAGGAGTTTGAACCACAAGTCACACCTAATGCCACAAAGGTGTTC
GTGAACGGTGTCTGGGTCGGTATCCACCGTGACCCAACACATCTCGTCAACACCATGCAG
TCCCTCCGTCGGCGCAACATGATCTCCCACGAGGTCAGCTTGATTCGTGACATTCGTGAC
CGAGAGTTCAAGATTTTCACAGATGCTGGACGTGTTTGCCGACCCCTGTTCGTTGTTGAC
AACGATCCCAAGAGTGAGAACGCTGGATCATTGGTTCTGAACAAGGAGCACATTCGTCTA
CTGGAGCTGGACAAGGATCTACAACGTGAACTGCCCCCTGAGCAGCTTCGAGAGCAAGGT
TTCGGATGGGACGGTTTGGTCAGATCTGGTGTTGTGGAATACGTGGATGCCGAGGAAGAA
GAAACGATTATGATCGTTATGACTCCCGAGGACTTGGAGATCTCCAAGCACCTCCAGGC
>P._meloforme___CBS_445.74__KF296440
GTGCTGAGTCGGTACACATTCGCATCCAGCTTGTCCCATTTACGCCGGACCAACACGCCC
ATTGGCCGAGATGGCAAGATTGCTAAACCACGCCAACTTCACAATACTCACTGGGGTCTT
GTTTGCCCAGCCGAGACTCCCGAAGGTCAAGCTTGTGGTCTTGTCAAGAACTTGGCACTG
ATGTGCTACATCACCGTCGGTACACCCAGCGAGCCCATCGTTGATTTCATGATTCAGCGA
AATATGGAAGTGCTAGAAGAGTTTGAACCCCAAGTCACACCTAATGCCACCAAGGTGTTC
GTGAACGGTGTCTGGGTTGGTATCCACCGTGACCCAACGCATCTAGTCAACACCATGCAG
TCTCTCCGTCGGCGCAACATGATCTCCCACGAGGTCAGCTTGATTCGTGACATCCGTGAC
CGAGAGTTCAAGATCTTCACAGATGCTGGACGTGTGTGCCGACCCTTGTTCGTCGTTGAT
AACGATCCCAAGAGTGAAAACGCTGGGTCATTGGTCCTCAACAAGGAGCATATTCGTCTG
CTGGAGCTGGACAAGGATCTACAACGTGAACTGCCCCCTGAGCAGCTCCGAGAGCAAGGG
TTCGGATGGGATGGCTTGGTCAGATCGGGTGTTGTGGAATACGTGGATGCCGAGGAAGAA
GAGACGATCATGATCGTGATGACTCCCGAAGACTTGGAGATTTCCAAGCACCTCCAGGC
>P._ortum___CV0102__KF296443
GTGCTGAGTCGCTACACCTTTGCTTCCAGTTTGTCCCATCTTCGCCGTACCAACACACCT
ATTGGACGAGACGGCAAGATTGCCAAACCGCGTCAGCTTCACAACACCCACTGGGGTCTT
GTGTGCCCTGCCGAGACTCCTGAAGGTCAGGCTTGTGGTCTGGTCAAGAACTTGGCACTG
ATGTGTTACATTACCGTCGGTACACCCAGCGAGCCCATCGTTGATTTCATGATTCAACGA
AACATGGAAGTCCTGGAGGAGTTTGAACCACAAGTCACACCTAATGCTACAAAGGTGTTC
GTGAACGGTGTCTGGGTCGGTATCCACCGTGACCCCACACATCTCGTCAACACCATGCAG
TCGCTCCGTCGGCGCAACATGATCTCTCACGAGGTCAGCTTGATTCGTGACATCCGTGAC
CGAGAGTTCAAGATCTTCACAGACGCTGGACGTGTCTGCCGACCCTTGTTCGTTGTTGAC
AACGATCCCAAGAGTGAAAACGCTGGATCGCTGGTCCTCAACAAGGAGCACATTCGCCTG
TTGGAGCTGGACAAGGATCTTCAACGTGAACTGCCCCCTGAGCAGCTCCGAGAGCAAGGT
TTCGGATGGGACGGCTTGGTCCGATCGGGTGTTGTCGAGTACGTGGATGCCGAGGAAGAA
GAAACGATCATGATCGTCATGACTCCTGAGGACTTGGAGATCTCCAAGCACCTCCAGGC
>P._oxalicum___CBS_219.30__JN121456
GTGCTTAGTCGTTACACATTTGCTTCTAGTTTGTCTCATCTTCGTCGTACCAACACACCT
ATTGGCCGAGATGGTAAGATCGCGAAGCCTCGTCAGCTACATAATACTCACTGGGGTCTT
GTCTGTCCGGCCGAGACACCAGAAGGTCAAGCTTGTGGTCTTGTCAAGAACTTGGCTCTG
ATGTGTTACATCACGGTCGGCACGCCCAGTGAGCCTATCGTGGACTTCATGATTCAACGG
AACATGGAGGTTCTTGAAGAGTTCGAGCCACAAGTTACTCCCAACGCTACGAAGGTCTTT
GTTAATGGTGTCTGGGTCGGTATTCACCGTGATCCGACACACCTGGTCAACACGATGCAG
TCCTTGCGTCGACGCAACATGATCTCTCATGAAGTCAGCTTGATTCGTGACATTCGTGAC
CGAGAATTTAAGATTTTCACGGATGCTGGACGTGTCTGCCGTCCCTTGTTCGTTGTGGAT
AATGACCCGAAGAGTGAAAATGCAGGATCTCTGGTCCTTAACAAGGAACATATTCGTTTG
CTTGAGTTAGACAAGGACCTTCAACGTGAGCTGCCACCAGAGCAACTCCGCGAGCAGGGT
TTCGGATGGGACGGCTTGGTCAGGTCAGGGGTTGTGGAATACGTCGACGCGGAAGAGGAA
GAGACGATTATGATTGTCATGACCCCCGAGGATCTTGAGATCTCCAAACATCTTCAGGC
>P._oxalicum_CBS_173.81_KF296416
GTGCTTAGTCGTTACACATTTGCTTCTAGTTTGTCTCATCTTCGTCGTACCAACACACCT
ATTGGCCGAGATGGTAAGATTGCGAAGCCTCGTCAGCTACATAATACTCACTGGGGTCTT
GTCTGTCCGGCCGAGACACCAGAAGGTCAAGCTTGTGGTCTTGTCAAGAACTTGGCTCTG
ATGTGTTACATCACGGTCGGAACGCCCAGCGAGCCTATCGTGGACTTCATGATTCAACGG
AACATGGAGGTTCTTGAAGAGTTCGAGCCACAGGTTACTCCCAACGCTACGAAGGTCTTT
GTTAATGGTGTCTGGGTCGGTATTCACCGTGATCCGACACACCTGGTCAACACGATGCAG
TCCTTGCGTCGACGCAACATGATCTCTCATGAAGTCAGCTTGATTCGTGACATTCGTGAC
CGAGAATTTAAAATTTTCACGGATGCTGGACGTGTCTGCCGTCCCTTGTTTGTTGTGGAC
AATGACCCGAAGAGTGAAAATGCAGGATCTCTGGTCCTGAATAAGGAACATATTCGTTTG
CTTGAGTTAGACAAGGATCTTCAACGTGAGCTGCCACCAGAGCAACTCCGCGAGCAGGGT
TTCGGATGGGACGGCTTGGTCAGGTCAGGAGTTGTGGAATACGTCGACGCTGAAGAGGAA
GAGACGATTATGATTGTCATGACCCCCGAGGATCTTGAGATCTCCAAACATCTTCAGGC
>P._oxalicum_CV0822_KF296448
GTGCTTAGTCGTTACACATTTGCTTCTAGTTTGTCTCATCTTCGTCGTACCAACACACCT
ATTGGCCGAGATGGTAAGATTGCGAAGCCTCGTCAGCTACATAATACTCACTGGGGTCTT
GTCTGTCCGGCCGAGACACCAGAAGGTCAAGCTTGTGGTCTTGTCAAGAACTTGGCTCTG
ATGTGTTACATCACGGTCGGAACGCCCAGCGAGCCTATCGTGGACTTCATGATTCAACGG
AACATGGAGGTTCTTGAAGAGTTCGAGCCACAGGTTACTCCCAACGCTACGAAGGTCTTT
GTTAATGGTGTCTGGGTCGGTATTCACCGTGATCCGACACACCTGGTCAACACGATGCAG
TCCTTGCGTCGACGCAACATGATCTCTCATGAAGTCAGCTTGATTCGTGACATTCGTGAC
CGAGAATTTAAAATTTTCACGGATGCTGGACGTGTCTGCCGTCCCTTGTTTGTTGTGGAC
AATGACCCGAAGAGTGAAAATGCAGGATCTCTGGTCCTGAATAAGGAACATATTCGTTTG
CTTGAGTTAGACAAGGATCTTCAACGTGAGCTGCCACCAGAGCAACTCCGCGAGCAGGGT
TTCGGATGGGACGGCTTGGTCAGGTCAGGAGTTGTGGAATACGTCGACGCTGAAGAGGAA
GAGACGATTATGATTGTCATGACCCCCGAGGATCTTGAGATCTCCAAACATCTTCAGGC
>P._raperi_CMV006G7_MK450849
GTGCTGAGTCGCTACACCTTTGCTTCCAGTTTGTCCCATCTTCGCCGTACCAACACGCCT
ATTGGACGTGACGGTAAGATCGCCAAACCGCGTCAACTTCACAACACCCACTGGGGTCTT
GTGTGCCCTGCCGAGACTCCTGAAGGTCAAGCCTGTGGTCTGGTAAAGAATTTGGCACTG
ATGTGTTACATCACCGTCGGTACACCCAGCGAGCCCATCGTTGATTTCATGATCCAACGA
AACATGGAAGTCCTGGAGGAGTTTGAACCTCAAGTCACACCCAATGCTACCAAAGTGTTC
GTGAACGGTGTCTGGGTCGGTATCCACCGTGACCCTACACATCTCGTCAACACCATGCAG
TCCCTCCGTCGTCGCAATATGATCTCCCACGAGGTCAGCTTGATTCGTGATATTCGTGAC
CGGGAGTTCAAGATTTTCACCGATGCCGGACGTGTCTGCCGACCCTTGTTCGTCGTTGAC
AATGATCCCAAGAGTGAAAACGCCGGGTCACTGGTCCTCAACAAGGAGCACATTCGCCTG
TTGGAGCTGGACAAGGATCTGCAACGTGAACTGCCCCCTGAGCAGCTCCGAGAGCAAGGT
TTCGGATGGGACGGCTTGGTCCGATCGGGTGTTGTCGAGTACGTGGACGCTGAGGAAGAA
GAGACGATCATGATCGTCATGACTCCTGAGGATTTGGAGATCTCCAAGCACCTCCAGGC
>P._raperi___CBS_281.58__KF296453
GTGCTGAGTCGCTACACCTTTGCTTCCAGTTTGTCCCATCTTCGCCGTACCAACACGCCT
ATTGGACGTGACGGTAAGATCGCCAAACCGCGTCAACTTCACAACACTCACTGGGGTCTT
GTGTGCCCTGCCGAGACTCCTGAAGGTCAAGCTTGTGGCCTGGTAAAGAATTTGGCACTG
ATGTGTTACATCACCGTCGGTACACCCAGCGAGCCCATCGTTGATTTCATGATCCAACGA
AACATGGAAGTCCTGGAGGAGTTTGAACCTCAAGTCACACCCAATGCTACCAAAGTGTTC
GTGAACGGTGTCTGGGTCGGTATCCACCGTGACCCTACACATCTCGTCAACACCATGCAG
TCCCTCCGTCGTCGCAATATGATCTCCCACGAGGTCAGCTTGATTCGCGATATTCGTGAC
CGGGAGTTCAAGATTTTCACCGATGCCGGACGTGTCTGCCGACCCTTGTTCGTCGTTGAC
AACGATCCCAAGAGTGAAAACGCCGGGTCACTGGTCCTCAACAAGGAGCACATTCGCCTG
TTGGAGCTGGACAAGGATCTGCAACGTGAACTGCCCCCTGAGCAGCTCCGAGAGCAAGGT
TTCGGATGGGACGGCTTGGTCCGATCGGGTGTTGTCGAGTACGTGGACGCTGAGGAAGAA
GAGACGATCATGATCGTCATGACTCCTGAGGATTTGGAGATCTCCAAGCACCTCCAGGC
>P._reticulisporum___CBS_122.68__KF296454
GTGCTGAGTCGGTACACATTCGCATCCAGCTTGTCCCATCTACGCCGTACCAACACGCCC
ATCGGCCGAGATGGCAAGATCGCTAAGCCGCGTCAACTTCACAATACTCACTGGGGTCTT
GTGTGCCCCGCCGAGACTCCTGAAGGTCAAGCTTGTGGTCTTGTCAAGAACTTGGCACTG
ATGTGCTACATCACTGTCGGTACACCCAGCGAGCCCATCGTTGATTTCATGATTCAACGA
AATATGGAAGTCCTCGAGGAGTTTGAACCACAAGTCACACCTAATGCCACCAAGGTGTTC
GTGAACGGTGTCTGGGTCGGTATCCACCGTGACCCAACACATCTCGTCAACACCATGCAG
TCCCTTCGTCGGCGCAACATGATTTCCCACGAGGTCAGCTTGATTCGTGACATTCGTGAC
CGAGAGTTCAAGATTTTCACAGATGCTGGACGTGTCTGCCGACCCCTGTTCGTTGTTGAC
AACGATCCCAAGAGTGAGAACGCTGGATCATTGGTTCTGAACAAGGAGCACATTCGTCTG
CTGGAGCTGGACAAGGATCTACAACGTGAACTGCCCCCTGAGCAGCTCCGAGAGCAAGGT
TTCGGATGGGACGGCTTGGTCAGATCTGGTGTTGTGGAATACGTGGATGCCGAGGAAGAA
GAAACGATTATGATCGTTATGACTCCCGAGGACTTGGAGATCTCCAAGCACCTTCAGGC
>P. soosanum_MH792_LT797562_RPB2
GTGCTGAGTCGCTACACATTCGCTTCAAGTTTGTCCCATCTCCGTCGCACGAATACCCCC
ATTGGTCGCGACGGCAAGATTGCAAAGCCTCGTCAACTACACAATACCCATTGGGGTCTT
GTGTGTCCAGCTGAAACTCCTGAAGGTCAAGCTTGTGGTCTTGTCAAGAACTTGGCACTC
ATGTGCTACATCACGGTTGGAACGCCTAGCGAGCCCATCGTCGACTTCATGATTCAGCGA
AACATGGAGGTTCTTGAAGAGTTTGAGCCCCAAGTTACTCCCAATGCCACCAAGGTGTTT
GTCAATGGCGTTTGGGTCGGTATTCACCGTGATCCCACACACCTGGTGAGCACTATGCAG
TCCCTCCGTCGACGCAACATGATCTCTCACGAAGTCAGCTTGATTCGTGACATTCGTGAC
CGAGAATTCAAAATTTTCACAGATGCCGGACGTGTGTGCCGCCCTCTATTCGTTGTTGAC
AATGATCCCAAGAGTGAGAACTCAGGAGGTTTGGTTCTCAACAAAGAGCACATTCGTTTA
CTGGAATTGGATAAGGAGCTTCAGCGTGATTTGCCGCCAGAGCAATTCCGTGAGCAGGGC
TTCGGTTGGGATGGCCTGGTCAGGTCCGGTGTCGTGGAATACGTTGATGCTGAGGAGGAG
GAGACGATCATGATTGTCATGACTCCCGAGGATCTCGAAATTTCCAGGCACCTCAAAGC
>P._soosanum_CCF3778__LT797561
GTGCTGAGTCGCTACACATTCGCTTCAAGTTTGTCCCATCTCCGTCGCACGAATACCCCC
ATTGGTCGCGACGGCAAGATTGCAAAGCCTCGTCAACTACACAATACCCATTGGGGTCTT
GTGTGTCCAGCTGAAACTCCTGAAGGTCAAGCTTGTGGTCTTGTCAAGAACTTGGCACTC
ATGTGCTACATCACGGTTGGAACGCCTAGCGAGCCCATCGTCGACTTCATGATTCAGCGA
AACATGGAGGTTCTTGAAGAGTTTGAGCCCCAAGTTACTCCCAATGCCACCAAGGTGTTT
GTCAATGGCGTTTGGGTCGGTATTCACCGTGATCCCACACACCTGGTGAGCACTATGCAG
TCCCTCCGTCGACGCAACATGATCTCTCACGAAGTCAGCTTGATTCGTGACATTCGTGAC
CGAGAATTCAAAATTTTCACAGATGCCGGACGTGTGTGCCGCCCTCTATTCGTTGTTGAC
AATGATCCCAAGAGTGAGAACTCAGGAGGTTTGGTTCTCAACAAAGAGCACATTCGTTTA
CTGGAATTGGATAAGGAGCTTCAGCGTGATTTGCCGCCAGAGCAATTCCGTGAGCAGGGC
TTCGGTTGGGATGGCCTGGTCAGGTCCGGTGTCGTGGAATACGTTGATGCTGAGGAGGAG
GAGACGATCATGATTGTCATGACTCCCGAGGATCTCGAAATTTCCAGGCACCTCAAAGC
>P._stolkiae___CBS_315.67__JN121488
GTGCTGAGTCGCTATACCTACGCTTCCACCTTGTCCCATTTGCGCCGTACCAATACGCCT
ATTGGCCGAGATGGAAAGATTGCTAAACCGCGTCAACTTCACAACACTCACTGGGGGCTT
GTGTGCCCAGCCGAGACACCTGAAGGCCAAGCTTGTGGTCTTGTCAAGAACTTGGCCCTC
ATGTGCTATATCACTGTCGGTACACCCAGTGAACCGATCATTGATTTCATGATCCAGCGC
AACATGGAAGTCCTTGAGGAATTCGAACCTCAAGTCACGCCCAATGCCACCAAGGTGTTT
GTGAACGGTGTCTGGGTTGGTATTCACCGTGACCCTTCACATCTTGTCAACACTATGCAG
TCTCTCCGTCGGCGCAACATGATCTCCCACGAGGTCAGCTTGATTCGTGACATTCGTGAC
CGAGAGTTCAAGATCTTCACAGATGCTGGCCGTGTGTGCCGGCCCCTCTTTGTTGTTGAC
AATGACCCCAAGAGTGAGAATGCTGGCTCATTGGTCCTTAACAAGGAGCACATCCGCCTG
CTGGAGCAGGACAAGGATCTATCGCGTGACTTGGATCCGGAAGAGTACCGGGAGCGTGGA
TTCGGATGGGAGGGCTTGGTGAGATCGGGGGCTGTGGAATATGTGGACGCGGAGGAGGAA
GAGACGATTATGATTGTGATGACCCCGGAAGACTTGGAGATTTCCAAGCAACTTCAAGC
>P._yunnanense__NN051336__KY495048
GTGCTGAGTCGCTACACCTTTGCTTCCAGTTTGTCCCATCTTCGCCGTACCAACACGCCT
ATTGGGCGAGACGGTAAGATAGCCAAACCGCGTCAACTTCACAACACGCACTGGGGTCTT
GTGTGCCCTGCCGAGACTCCTGAAGGTCAAGCTTGTGGTCTGGTCAAGAATTTGGCACTG
ATGTGTTACATCACCGTCGGTACACCCAGCGAGCCCATCGTTGATTTCATGATCCAACGA
AACATGGAAGTCCTGGAGGAGTTTGAACCTCAAGTCACACCCAATGCTACCAAAGTGTTC
GTGAACGGTGTCTGGGTCGGTATCCACCGTGACCCTACACATCTCGTCAACACCATGCAG
TCCCTCCGTCGTCGCAATATGATCTCCCACGAGGTCAGCTTGATTCGTGATATTCGTGAC
CGGGAGTTCAAGATTTTCACAGATGCTGGACGTGTCTGCCGACCCTTGTTTGTCGTTGAC
AACGATCCCAAGAGTGAAAACTCTGGGTCACTGGTCCTCAACAAGGAGCACATTCGCCTG
TTGGAGCTTGACAAGGATCTGCAACGTGAACTGCCCCCTGAGCAGCTCCGCGAGCAAGGT
TTCGGATGGGACGGCTTGGTTCGATCGGGTGTTGTCGAGTACGTGGACGCCGAAGAAGAA
GAGACGATCATGATCGTCATGACTCCTGAGGACTTGGAGATCTCCAAGCACCTCCAGGC
>P._citrinum___CBS_139.45__JF417416
GTGTTGAGTCGTTATACATTTGCTTCCTCGCTGTCTCACTTGCGCCGTACAAACACGCCC
ATTGGTCGTGATGGTAAGATTGCCAAACCTCGTCAGCTTCATAATACACACTGGGGTCTG
GTTTGTCCAGCCGAAACCCCCGAAGGACAGGCTTGTGGTCTTGTCAAGAATCTGGCGCTC
ATGTGCTACATCACTGTCGGTACTCCTAGCGAGCCTATTATCGACTTCATGATCCAGCGA
AATATGGAAGTTTTGGAAGAGTTCGAGCCCCAAGTCACACCGAATGCCACGAAGGTCTTT
GTTAATGGTGTCTGGGTCGGTATCCACCGTGATCCGTCGCATCTGGTGAACACTATGCAA
TCGCTGCGTCGACGCAACATGATCTCTCACGAAGTCAGTTTGATTCGGGATATCCGCGAG
CGAGAGTTCAAGATTTTCACCGATACTGGACGTGTCTGTCGTCCATTGTTCGTTGTTGAC
AATGATCCCAAGAGCGAAAATGCTGGATCTTTGATTCTCAACAAGGAACATATTCACAAG
CTTGAACAAGATAAGGACTTGCCACTTGATATGGACGTGGAAGAGCGCCGGGAGCGTTAC
TTCGGATGGGATGGTCTGGTTCGATCAGGAGCTGTCGAATACGTCGATGCAGAAGAAGAG
GAGACGATCATGATCGTCATGACACCGGAAGATCTCGAGATCTCCAAACAGCTTCAAGC
