# Supplementary material for: Three new Penicillium species isolated from the tidal flats of China
Source: PeerJ. 2022 May 6;10:e13224. doi: 10.7717/peerj.13224 (PMC9083529; doi:10.7717/peerj.13224)
Supplement: Supplemental Information 6 — View using MEGA software. [file peerj-10-13224-s006.fas]

>P._brefeldianum___NRRL_710__AF033435
CCGAGTGAGGG-CCCTCTGGGTCCAACCTCCCACCCGTGTTT-ATCGTACCT-TGTTGCT
TCGGCGGGCCCGCCGTTCCGGCCGCCGGGGGGCATC-CGCCCCCGGGCCCGCGCCCGCCG
AAG--ACACCATTGAACGC-TGTCTGAAGATTGCAGTCTGAGC-GATTAGCTAAATCAGT
TAAAACTTTCAACAACGGATCTCTTGGTTCCGGCATCGATGAAGAACGCAGCGAAATGCG
ATAAGTAATGTGAATTGCAGAATTCAGTGAATCATCGAGTCTTTGAACGCACATTGCGCC
CCCTGGTATTCCGGGGGGCATGCCTGTCCGAGCGTCATTGCTGCCCTCAAGCACGGCTTG
TGTGTTGGGC-CCCGCCCCCCGGCTACCGGGGGGCGGGCCCGAAAGGCAGCGGCGGCACC
GCGTCCGGTCCTCGAGCGTATGGGGCTTCGTCACCCGCTC-TGTAGGCCCGGCCGGCGCC
CGCCGGCGA-CCCCCCTCAATCTTTCTCA
>P._caperatum___CBS_443.75__KC411761
CCGAGTGAGGG-CCCTCTGGGTCCAACCTCCCACCCGTGTTT-ATCGTACCT-TGTTGCT
TCGGCGGGCCCGCCGTCATGGCCGCCGGGGGGCACT-CGCCCCCGGGCCCGCGCCCGCCG
AAG--ACACCATTGAACTC-TGTCTGAAGATTGCAGTCTGAGC-GATTAGCTAAATCAGT
TAAAACTTTCAACAACGGATCTCTTGGTTCCGGCATCGATGAAGAACGCAGCGAAATGCG
ATAAGTAATGTGAATTGCAGAATTCAGTGAATCATCGAGTCTTTGAACGCACATTGCGCC
CCCTGGTATTCCGGGGGGCATGCCTGTCCGAGCGTCATTGCTGCCCTCAAGCACGGCTTG
TGTGTTGGGCCCCCGCCCCCCGGTTCC-GGGGGGCGGGCCCGAAAGGCAGCGGCGGCACC
GCGTCCGGTCCTCGAGCGTATGGGGCTTCGTCACCCGCTC-TGTAGGCCCGGCCGGCGCC
CGCCGGCGA-CTCCAATCAATCTTT-CCA
>P._cluniae__CBS__326.89__MN431386
CCGAGTGAGGG-CCCTCTGGGTCCAACCTCCCACCCGTGTTT-ATCATACCT-AGTTGCT
TCGGCGGGCCCGCCGTCATGGCCGCCGGGGGGCATC-CGCCCCCGGGCCCGCGCCCGCCG
AAG--CCCCCCCTGAACGC-TGTCTGAAGATTGCAGTCTGAGC-GATTAGCTAAATCAGT
TAAAACTTTCAACAACGGATCTCTTGGTTCCGGCATCGATGAAGAACGCAGCGAAATGCG
ATAAGTAATGTGAATTGCAGAATTCAGTGAATCATCGAGTCTTTGAACGCACATTGCGCC
CCCTGGTATTCCGGGGGGCATGCCTGTCCGAGCGTCATTGCTGCCCTCAAGCACGGCTTG
TGTGTTGGGCCCCCGCCCCCCGGCTCCCGGGGGGCGGGCCCGAAAGGCAGCGGCGGCACC
GCGTCCGGTCCTCGAGCGTATGGGGCTTCGTCACCCGCTC-TGTAGGCCCGGCCGGCGCC
CGCCGGCGA-CCCCCCTCAATCTTTCTCA
>P._coeruleum___CBS 141.45__GU981606
CCGAGTGAGGG-CCCTCTGGGTCCAACCTCCCACCCGTGTTT-ATCGTACCT-TGTTGCT
TCGGCGGGCCCGCCGTCATGGCCGCCGGGGGGCACC-CGCCCCCGGGCCCGCGCCCGCCG
AAG--ACACCATTGAACGC-TGTCTGAAGATTGCAGTCTGAGC-GATTAGCTAAATCAGT
TAAAACTTTCAACAACGGATCTCTTGGTTCCGGCATCGATGAAGAACGCAGCGAAATGCG
ATAAGTAATGTGAATTGCAGAATTCAGTGAATCATCGAGTCTTTGAACGCACATTGCGCC
CCCTGGTATTCCGGGGGGCATGCCTGTCCGAGCGTCATTGCTGCCCTCAAGCACGGCTTG
TGTGTTGGGCCCCCGCCCCCCGGTTTC-GGGGGGCGGGCCCGAAAGGCAGCGGCGGCATC
GCGTCCGGTCCTCGAGCGTATGGGGCTTCGTCACCCGCTC-TGTAGGCCCGGCCGGCGCC
CGCCGGCGA-CCCCCATCAATCTTT-CCA
>P._cremeogriseum___CBS 223.66__GU981586
CCGAGTGAGGG-CCCTCTGGGTCCAACCTCCCACCCGTGTTT-ATCATACCT-AGTTGCT
TCGGCGGGCCCGCCGTCATGGCCGCCGGGGGGCACC-CGCCCCCGGGCCCGCGCCCGCCG
AAG--CCCCCCCTGAACGC-TGTCTGAAGATTGCAGTCTGAGC-GATTAGCTAAATCAGT
TAAAACTTTCAACAACGGATCTCTTGGTTCCGGCATCGATGAAGAACGCAGCGAAATGCG
ATAAGTAATGTGAATTGCAGAATTCAGTGAATCATCGAGTCTTTGAACGCACATTGCGCC
CCCTGGTATTCCGGGGGGCATGCCTGTCCGAGCGTCATTGCTGCCCTCAAGCACGGCTTG
TGTGTTGGGCCCCCGCCCCCCGGCTCCCGGGGGGCGGGCCCGAAAGGCAGCGGCGGCACC
GCGTCCGGTCCTCGAGCGTATGGGGCTTCGTCACCCGCTC-TGTAGGCCCGGCCGGCGCC
CGCCGGCGA-CCCCCCTCAATCTTTCTCA
>P._curticaule___CV188__FJ231021
CCGAGTGAGGG--CCTCTGGGTCC-ACCTCCCACCCGTGTTT-ATTATACCT-AGTTGCT
TCGGCGGGCCCGCCGTCATGGCCGCCGGGGGGCATC-CGCCCCCGGGCCCGCGCCCGCCG
AAG--ACCCCCCTGAACGC-TGTCTGAAG-TTGCAGTCTGAGC-GATTAGCTAAATCAGT
TAAAACTTTCAACAACGGATCTCTTGGTTCCGGCATCGATGAAGAACGCAGCGAAATGCG
ATAAGTAATGTGAATTGCAGAATTCAGTGAATCATCGAGTCTTTGAACGCACATTGCGCC
CCCTGGTATTCCGGGGGGCATGCCTGTCCGAGCGTCATTGCTGCCCTCAAGCACGGCTTG
TGTGTTGGGC-CCCGCCCCCCGGCTCCCGGGGGGCGGGCCCGAAAGGCAGCGGCGGCACC
GCGTCCGGTCCTCGAGCGTATGGGGCTTTGTCACTCGCTC-TGTAGGCCCGGCCGGCGCC
CGCCGGCGA-CCCCCCTCAATCTTTCTCA
>P._diatomitis_CCF3780_HE651148
CCGAGTGAGGG-CCCTCTGGGTCCAACCTCCCACCCGTGTTT-ATCGTACCT-TGTTGCT
TCGGCGAGCCCGCC-TCACGGCCGCCGGGGGGCATC-TGCCCCCGGGCCCGCGCTCGCCG
AAGACACACAAACGAACTCTTGTCTGAAGATTGCAGTCTGAGT-ACTTGACTAAATCAGT
TAAAACTTTCAACAACGGATCTCTTGGTTCCGGCATCGATGAAGAACGCAGCGAAATGCG
ATAAGTAATGTGAATTGCAGAATTCAGTGAATCATCGAGTCTTTGAACGCACATTGCGCC
CCCTGGTATTCCGGGGGGCATGCCTGTCCGAGCGTCATTGCTGCCCTCAAGCACGGCTTG
TGTGTTGGGCTCTCGCCCCCCCATCTCGGGAGGGCGGGCCCGAAAGGCAGCGGCGGCACC
GCGTCCGGTCCTCGAGCGTATGGGGCTTCGTCACCCGCTC-TGTAGGCCCGGCCGGCGCC
CGCCGGCGAACACCCCTCAATCTTAACCA
>P._diatomitis__MH285_HE651149
CCGAGTGAGGG-CCCTCTGGGTCCAACCTCCCACCCGTGTTT-ATCGTACCT-TGTTGCT
TCGGCGAGCCCGCC-TCACGGCCGCCGGGGGGCATC-TGCCCCCGGGCCCGCGCTCGCCG
AAGACACACAAACGAACTCTTGTCTGAAGATTGCAGTCTGAGT-ACTTGACTAAATCAGT
TAAAACTTTCAACAACGGATCTCTTGGTTCCGGCATCGATGAAGAACGCAGCGAAATGCG
ATAAGTAATGTGAATTGCAGAATTCAGTGAATCATCGAGTCTTTGAACGCACATTGCGCC
CCCTGGTATTCCGGGGGGCATGCCTGTCCGAGCGTCATTGCTGCCCTCAAGCACGGCTTG
TGTGTTGGGCTCTCGCCCCCCCGTCTCGGGAGGGCGGGCCCGAAAGGCAGCGGCGGCACC
GCGTCCGGTCCTCGAGCGTATGGGGCTTCGTCACCCGCTC-TGTAGGCCCGGCCGGCGCC
CGCCGGCGAACACCCCTCAATCTTAACCA
>P._donggangicum_LN5-H1-4 MW946996
CCGAGTGAGGG-CCCTCTGGGTCCAACCTCCCACCCGTGTTT-ATCATACCT-AGTTGCT
TCGGCGGGCCCGCCGTCATGGCCGCCGGGGGGCACC-CGCCCCCGGGCCCGCGCCCGCCG
AAG---CCCCCCTGAACGC-TGTCTGAAGATTGCAGTCTGAGC-GATTAGCTAAATCAGT
TAAAACTTTCAACAACGGATCTCTTGGTTCCGGCATCGATGAAGAACGCAGCGAAATGCG
ATAAGTAATGTGAATTGCAGAATTCAGTGAATCATCGAGTCTTTGAACGCACATTGCGCC
CCCTGGTATTCCGGGGGGCATGCCTGTCCGAGCGTCATTGCTGCCCTCAAGCACGGCTTG
TGTGTTGGGCCCCCGCCCCCCGGCTCCCGGGGGGCGGGCCCGAAAGGCAGCGGCGGCACC
GCGTCCGGTCCTCGAGCGTATGGGGCTTCGTCACCCGCTC-TGTAGGCCCGGCCGGCGCC
CGCCGGCGACCCCCCCTCAATCTTTCTCA
>P._ehrlichii___CBS 324.48__GU981578
CCGAGTGCGGG-CCCTCTGGGTCCAACCTCCCACCCGTGTTT-ATCGTACCT-TGTTGCT
TCGGCGGGCCCGCCGTCA-GGCCGCCGGGGGGCACC-CGCCCCCGGGCCCGCGCCCGCCG
AAG--ACACCTGTGAACGC-TGTCTGAAGAATGCAGTCTGAGC-GATTAGCTAAATCAGT
TAAAACTTTCAACAACGGATCTCTTGGTTCCGGCATCGATGAAGAACGCAGCGAAATGCG
ATAAGTAATGTGAATTGCAGAATTCAGTGAATCATCGAGTCTTTGAACGCACATTGCGCC
CCCTGGTATTCCGGGGGGCATGCCTGTCCGAGCGTCATTGCTGCCCTCAAGCACGGCTTG
TGTGTTGGGCCCCCGCCCCCCGGTCCC-GGGGGGCGGGCCCGAAAGGCAGCGGCGGCACC
GCGTCCGGTCCTCGAGCGTATGGGGCTTCGTCACCCGCTCTTGCAGGCCCGGCCGGCGCC
CGCCGGCGA-CCCCCATCAATCTTT-CCA
>P._elleniae___CBS 118135__GU981612
CCGAGTGAGGG-CCCTCTGGGTCCAACCTCCCACCCGTGTTT-ATCGTACCT-TGTTGCT
TCGGCGGGCCCGCCATCATGGCCGCCGGGGGGCACC-TGCCCCCGGGCCCGCGCCCGCCG
AAG--ACACCAATGAACTC-TGTCTGAAGATTGCAGTCTGAGC-GATTAGCTAAATCAGT
TAAAACTTTCAACAACGGATCTCTTGGTTCCGGCATCGATGAAGAACGCAGCGAAATGCG
ATAAGTAATGTGAATTGCAGAATTCAGTGAATCATCGAGTCTTTGAACGCACATTGCGCC
CCCTGGTATTCCGGGGGGCATGCCTGTCCGAGCGTCATTGCTGCCCTCAAGCACGGCTTG
TGTGTTGGGCCCCCGCCCCCCGGTTTC-GGGGGGCGGGCCCGAAAGGCAGCGGCGGCACC
GCGTCCGGTCCTCGAGCGTATGGGGCTTCGTCACCCGCTC-TGTAGGCCCGGCCGGCGCC
CGCCGGCGA-CCCCAATCAATCTTT-CCA
>P._glaucoroseum___DTO_225-E8__MN431390
CCGAGTGAGGG-CCCTCTGGGTCCAACCTCCCACCCGTGTTT-ATCATACCT-AGTTGCT
TCGGCGGGCCCGCCATCA-GGCCGCCGGGGGGCACC-CGCCCCCGGGCCCGCGCCCGCCG
AAG--CCCCCCCTGAACGC-TGTCTGAAGATTGCAGTCTGAGC-GATTAGCTAAATCAGT
TAAAACTTTCAACAACGGATCTCTTGGTTCCGGCATCGATGAAGAACGCAGCGAAATGCG
ATAAGTAATGTGAATTGCAGAATTCAGTGAATCATCGAGTCTTTGAACGCACATTGCGCC
CCCTGGTATTCCGGGGGGCATGCCTGTCCGAGCGTCATTGCTGCCCTCAAGCACGGCTTG
TGTGTTGGGCCCCCGCCCCCCGGCTCCCGGGGGGCGGGCCCGAAAGGCAGCGGCGGCACC
GCGTCCGGTCCTCGAGCGTATGGGGCTTCGTCACCCGCTC-TGTAGGCCCGGCCGGCGCC
CGCCGGCGA-CCCCCCTCAATCTTTCTCA
>P._hepuense_TT2-4-X3 MW946994
CCGAGTGAGGG-CCCTCTGGGTCCAACCTCCCACCCGTGTTT-ATCGTACCT-TGTTGCT
TCGGCGAGCCCGCC-TCACGGCCGCCGGGGGGCATC-TGCCCCCGGGCCCGCGCTCGCCG
AAGACACACAAACGAACTCTTGTCTGAAGATTGCAGTCTGAGT-ACTTGACTAAATCAGT
TAAAACTTTCAACAACGGATCTCTTGGTTCCGGCATCGATGAAGAACGCAGCGAAATGCG
ATAAGTAATGTGAATTGCAGAATTCAGTGAATCATCGAGTCTTTGAACGCACATTGCGCC
CCCTGGTATTCCGGGGGGCATGCCTGTCCGAGCGTCATTGCTGCCCTCAAGCACGGCTTG
TGTGTTGGGCTCTCGCCCCCCCGTCTCGGGAGGGCGGGCCCGAAAGGCAGCGGCGGCACC
GCGTCCGGTCCTCGAGCGTATGGGGCTTCGTCACCCGCTC-TGTAGGCCCGGCCGGCGCC
CGCCGGCGAACACCCCTCAATCTTAACCA
>P._hepuense_TT2-6-X3 MW946995
CCGAGTGAGGG-CCCTCTGGGTCCAACCTCCCACCCGTGTTT-ATCGTACCT-TGTTGCT
TCGGCGAGCCCGCC-TCACGGCCGCCGGGGGGCATC-TGCCCCCGGGCCCGCGCTCGCCG
AAGACACACAAACGAACTCTTGTCTGAAGATTGCAGTCTGAGT-ACTTGACTAAATCAGT
TAAAACTTTCAACAACGGATCTCTTGGTTCCGGCATCGATGAAGAACGCAGCGAAATGCG
ATAAGTAATGTGAATTGCAGAATTCAGTGAATCATCGAGTCTTTGAACGCACATTGCGCC
CCCTGGTATTCCGGGGGGCATGCCTGTCCGAGCGTCATTGCTGCCCTCAAGCACGGCTTG
TGTGTTGGGCTCTCGCCCCTCCGTCTCGGGAGGGCGGGCCCGAAAGGCAGCGGCGGCACC
GCGTCCGGTCCTCGAGCGTATGGGGCTTCGTCACCCGCTC-TGTAGGCCCGGCCGGCGCC
CGCCGGCGAACACCAATCAATCTTAACCA
>P._janthinellum___CBS 340.48__GU981585
CCGAGTGAGGG-CCCTCTGGGTCCAACCTCCCACCCGTGTTT-ATCATACCT-AGTTGCT
TCGGCGGGCCCGCCGTCA-GGCCGCCGGGGGGCATC-CGCCCCCGGGCCCGCGCCCGCCG
AAG--CCCCCCCTGAACGC-TGTCTGAAGATTGCAGTCTGAGC-GATTAGCTAAATCAGT
TAAAACTTTCAACAACGGATCTCTTGGTTCCGGCATCGATGAAGAACGCAGCGAAATGCG
ATAAGTAATGTGAATTGCAGAATTCAGTGAATCATCGAGTCTTTGAACGCACATTGCGCC
CCCTGGTATTCCGGGGGGCATGCCTGTCCGAGCGTCATTGCTGCCCTCAAGCACGGCTTG
TGTGTTGGGCCCCCGCCCCCCGGCTCCCGGGGGGCGGGCCCGAAAGGCAGCGGCGGCACC
GCGTCCGGTCCTCGAGCGTATGGGGCTTCGTCACCCGCTC-TGTAGGCCCGGCCGGCGCC
CGCCGGCGA-CCCCCCTCAATCTTTCTCA
>P._javanicum___CBS 341.48__GU981613
CCGAGTGAGGG-CCCTCTGGGTCCAACCTCCCACCCGTGTTT-ATCGTACCT-TGTTGCT
TCGGCGGGCCCGCCGTCATGGCCGCCGGGGGGCACC-CGCCCCCGGGCCCGCGCCCGCCG
AAG--ACACCATTGAACTC-TGTCTGAAGATTGCAGTCTGAGT-GATTAGCTAAATCAGT
TAAAACTTTCAACAACGGATCTCTTGGTTCCGGCATCGATGAAGAACGCAGCGAAATGCG
ATAAGTAATGTGAATTGCAGAATTCAGTGAATCATCGAGTCTTTGAACGCACATTGCGCC
CCCTGGTATTCCGGGGGGCATGCCTGTCCGAGCGTCATTGCTGCCCTCAAGCACGGCTTG
TGTGTTGGGCCCCCGCCCCCCGGTCCC-GGGGGGCGGGCCCGAAAGGCAGCGGCGGCACC
GCGTCCGGTCCTCGAGCGTATGGGGCTTCGTCACCCGCTC-TGTAGGCCCGGCCGGCGCC
CGCCGGCGA-CTCCCATCAATCTTT-CCA
>P._jiaozhouwanicum_ZZ2-9-3 OM203537
CCGAGTGAGGG-CCCTCTGGGTCCAACCTCCCACCCGTGTTT-ATCGTACCT-TGTTGCT
TCGGCGAGCCCGCC-TCACGGCCGCCGGGGGGCACC-TGCCCCCGGGCCCGCGCTCGCCG
AAGACACACAAACGAACTCTTGTCTGAAGATTGCAGTCTGAGT-ACTTGACTAAATCAGT
TAAAACTTTCAACAACGGATCTCTTGGTTCCGGCATCGATGAAGAACGCAGCGAAATGCG
ATAAGTAATGTGAATTGCAGAATTCAGTGAATCATCGAGTCTTTGAACGCACATTGCGCC
CCCTGGTATTCCGGGGGGCATGCCTGTCCGAGCGTCATTGCTGCCCTCAAGCACGGCTTG
TGTGTTGGGCTCTCGCCCCCCC-TTCTGGGAGGGCGGGCCCGAAAGGCAGCGGCGGCACC
GCGTCCGGTCCTCGAGCGTATGGGGCTTCGTCACCCGCTC-TGTAGGCCCGGCCGGCGCC
CGCCGGCGA-ACCCAATCAATCTTAACCA
>P._jiaozhouwanicum_0801H2-2 MW946993
CCGAGTGAGGG-CCCTCTGGGTCCAACCTCCCACCCGTGTTT-ATCGTACCT-TGTTGCT
TCGGCGAGCCCGCC-TCACGGCCGCCGGGGGGCACC-TGCCCCCGGGCCCGCGCTCGCCG
AAGACACACAAACGAACTCTTGTCTGAAGATTGCAGTCTGAGT-ACTTGACTAAATCAGT
TAAAACTTTCAACAACGGATCTCTTGGTTCCGGCATCGATGAAGAACGCAGCGAAATGCG
ATAAGTAATGTGAATTGCAGAATTCAGTGAATCATCGAGTCTTTGAACGCACATTGCGCC
CCCTGGTATTCCGGGGGGCATGCCTGTCCGAGCGTCATTGCTGCCCTCAAGCACGGCTTG
TGTGTTGGGCTCTCGCCCCCCC-TTCTGGGAGGGCGGGCCCGAAAGGCAGCGGCGGCACC
GCGTCCGGTCCTCGAGCGTATGGGGCTTCGTCACCCGCTC-TGTAGGCCCGGCCGGCGCC
CGCCGGCGA-ACCCAATCAATCTTAACCA
>P._koreense_CMV006G6_MK450699_its
CCGAGTGAGGG-CCCTCTGGGTCCAACCTCCCACCCGTGTTT-ATCATACCT-AGTTGCT
TCGGCGGGCCCGCCGTCATGGCCGCCGGGGGGCACC-CGCCCCCGGGCCCGCGCCCGCCG
AAG--CCCCCCCTGAACGC-TGTCTGAAGATTGCTGTCTGAGC-GATTAGCTAAATCAGT
TAAAACTTTCAACAACGGATCTCTTGGTTCCGGCATCGATGAAGAACGCAGCGAAATGCG
ATAAGTAATGTGAATTGCAGAATTCAGTGAATCATCGAGTCTTTGAACGCACATTGCGCC
CCCTGGTATTCCGGGGGGCATGCCTGTCCGAGCGTCATTGCTGCCCTCAAGCACGGCTTG
TGTGTTGGGCCCCCGCCCCCCGGCTCCCGGGGGGCGGGCCCGAAAGGCAGCGGCGGCACC
GCGTCCGGTCCTCGAGCGTATGGGGCTTCGTCACCCGCTC-TGTAGGCCCGGCCGGCGCC
CGCCGGCGA-CCCCCCTCAATCTTTCTCA
>P._koreense___KACC_47721__KJ801939
CCGAGTGAGGG-CCCTCTGGGTCCAACCTCCCACCCGTGTTT-ATCATACCT-AGTTGCT
TCGGCGGGCCCGCCGTCATGGCCGCCGGGGGGCACC-CGCCCCCGGGCCCGCGCCCGCCG
AAG--CCCCCCCTGAACGC-TGTCTGAAGATTGCTGTCTGAGC-GATTAGCTAAATCAGT
TAAAACTTTCAACAACGGATCTCTTGGTTCCGGCATCGATGAAGAACGCAGCGAAATGCG
ATAAGTAATGTGAATTGCAGAATTCAGTGAATCATCGAGTCTTTGAACGCACATTGCGCC
CCCTGGTATTCCGGGGGGCATGCCTGTCCGAGCGTCATTGCTGCCCTCAAGCACGGCTTG
TGTGTTGGGCCCCCGCCCCCCGGCTCCCGGGGGGCGGGCCCGAAAGGCAGCGGCGGCACC
GCGTCCGGTCCTCGAGCGTATGGGGCTTCGTCACCCGCTC-TGTAGGCCCGGCCGGCGCC
CGCCGGCGA-CCCCCCTCAATCTTTCTCA
>P._levitum___CBS 345.48__GU981607
CCGAGTGAGGG-CCCTCTGGGTCCAACCTCCCACCCGTGTTT-ATCGTACCT-TGTTGCT
TCGGCGGGCCCGCCGTCATGGCCGCCGGGGGGCACC-CGCCCCCGGGCCCGCGCCCGCCG
AAG--ACACCATTGAACGC-TGTCTGAAGATTGCAGTCTGAGC-GATTAGCTAAATCAGT
TAAAACTTTCAACAACGGATCTCTTGGTTCCGGCATCGATGAAGAACGCAGCGAAATGCG
ATAAGTAATGTGAATTGCAGAATTCAGTGAATCATCGAGTCTTTGAACGCACATTGCGCC
CCCTGGTATTCCGGGGGGCATGCCTGTCCGAGCGTCATTGCTGCCCTCAAGCACGGCTTG
TGTGTTGGGCCCCCGCCCCCCGGTTTC-GGGGGGCGGGCCCGAAAGGCAGCGGCGGCATC
GCGTCCGGTCCTCGAGCGTATGGGGCTTCGTCACCCGCTC-TGTAGGCCCGGCCGGCGCC
CGCCGGCGA-CCCCCATCAATCTTT-CCA
>P._limosum___CBS 339.97__GU981568
CCGAGTGAGGG-CCCTCTGGGTCCAACCTCCCACCCGTGTTT-ATCGTACCT-TGTTGCT
TCGGCGGGCCCGCCGATCAGGCCGCCGGGGGGCATC-CGCCCCCGGGCCCGCGCCCGCCG
AAG--ACACCATTGAACGC-TGTCTGAAGATTGCAGTCTGAGC-GATTAGCTAAATCAGT
TAAAACTTTCAACAACGGATCTCTTGGTTCCGGCATCGATGAAGAACGCAGCGAAATGCG
ATAAGTAATGTGAATTGCAGAATTCAGTGAATCATCGAGTCTTTGAACGCACATTGCGCC
CCCTGGTATTCCGGGGGGCATGCCTGTCCGAGCGTCATTGCTGCCCTCAAGCACGGCTTG
TGTGTTGGGC-CCCGCCCCCCGGCTACCAGGGGGCGGGCCCGAAAGGCAGCGGCGGCACC
GCGTCCGGTCCTCGAGCGTATGGGGCTTCGTCACCCGCTC-TGTAGGCCCGGCCGGCGCC
CGCCGGCGA-CCCCCCTCAATCTTTCTCA
>P._lineolatum___CBS 188.77__GU981579
CCGAGTGAGGG-CCCTCTGGGTCCAACCTCCCACCCGTGTTT-ATCGTACCT-TGTTGCT
TCGGCGGGCCCGCCGTTA-GGCCGCCGGGGGGCACC-CGCCCCCGGGCCCGCGCCCGCCG
AAG--ACACCACTGAACGC-TGTCTGAAGATTGCAGTCTGAGC-GATTAGCTAAATCAGT
TAAAACTTTCAACAACGGATCTCTTGGTTCCGGCATCGATGAAGAACGCAGCGAAATGCG
ATAAGTAATGTGAATTGCAGAATTCAGTGAATCATCGAGTCTTTGAACGCACATTGCGCC
CCCTGGTATTCCGGGGGGCATGCCTGTCCGAGCGTCATTGCTGCCCTCAAGCACGGCTTG
TGTGTTGGGCCCCCGCCCCCCGGCTCCCGGGGGGCGGGCCCGAAAGGCAGCGGCGGCACC
GCGTCCGGTCCTCGAGCGTATGGGGCTTCGTCACCCGCTCTTGTAGGCCCGGCCGGCGCC
CGCCGGCGA-CCCCCCTCAATCTTT-CCA
>P._ludwigii___CBS_417.68__KF296409
CCGAGTGAGGG-CCCTCTGGGTCCAACCTCCCACCCGTGTTT-ATCATACCT-AGTTGCT
TCGGCGGGCCCGCCGTCATGGCCGCCGGGGGGCATC-CGCCCCCGGGCCCGCGCCCGCCG
AAG--CCCCCCCTGAACGC-TGTCTGAAGATTGCAGTCTGAGC-GATTAGCTAAATCAGT
TAAAACTTTCAACAACGGATCTCTTGGTTCCGGCATCGATGAAGAACGCAGCGAAATGCG
ATAAGTAATGTGAATTGCAGAATTCAGTGAATCATCGAGTCTTTGAACGCACATTGCGCC
CCCTGGTATTCCGGGGGGCATGCCTGTCCGAGCGTCATTGCTGCCCTCAAGCACGGCTTG
TGTGTTGGGCCCCCGCCCCCCGGCTCCCGGGGGGCGGGCCCGAAAGGCAGCGGCGGCACC
GCGTCCGGTCCTCGAGCGTATGGGGCTTCGTCACCCGCTC-TGTAGGCCCGGCCGGCGCC
CGCCGGCGA-CCCCCCTCAATCTTTCTCA
>P._macrosclerotiorum___CBS_116871__KJ834511
CTGAGTGAGGG-CCCTCTGGGTCCAACCTCCCACCCGTGTTTAATCGTACCT-TGTTGCT
TCGGCGGGCCCGCC-TCACGGCCGCCGGGGGGCTCTGCGCCCCCGGGCCCGCGCCCGCCG
AAG--ACACCATCGAACGC-TGTCTGAAGTTTGCAGTCTGAGCAGATTTAGCAAAATCGT
TAAAACTTTCAACAACGGATCTCTTGGTTCCGGCATCGATGAAGAACGCAGCGAAATGCG
ATAAGTAATGTGAATTGCAGAATTCAGTGAATCATCGAGTCTTTGAACGCACATTGCGCC
CCCTGGTATTCCGGGGGGCATGCCTGTCCGAGCGTCATTGCTGCCCTCAAGCACGGCTTG
TGTGTTGGGCCCCCGCCCCCC--TTCCGGGGGGGCGGGCCCGAAAGGCAGCGGCGGCACC
GCGTCCGGTCCTCGAGCGTATGGGGCTTTGTCACCCGCTCGTGTAGGCCCGGCCGGCGCT
CGCCGACA--CCCCAATC---TTTAACCA
>P._malacosphaerulum___CV311__FJ231026
CCGAGTGAGGG-CCCTCTGGGTCCAACCTCCCACCCGTGTTT-ATCGTACCT-TGTTGCT
TCGGCGGGCCCGCCGTCATGGCCGCCGGGGGGCACC-CGCCCCCGGGCCCGCGCCCGCCG
AAG--ACACCATTGAACTC-TGTCTGAAGATTGCAGTCTGAGC-GATTAGCTAAATCAGT
TAAAACTTTCAACAACGGATCTCTTGGTTCCGGCATCGATGAAGAACGCAGCGAAATGCG
ATAAGTAATGTGAATTGCAGAATTCAGTGAATCATCGAGTCTTTGAACGCACATTGCGCC
CCCTGGTATTCCGGGGGGCATGCCTGTCCGAGCGTCATTGCTGCCCTCAAGCACGGCTTG
TGTGTTGGGCCCCCGCCCCCCGGTTCC-GGGGGGCGGGCCCGAAAGGCAGCGGCGGCACC
GCGTCCGGTCCTCGAGCGTATGGGGCTTCGTCACCCGCTC-TGTAGGCCCGGCCGGCGCC
CGCCGGCGA-CCCCAATCAATCTTT-CCA
>P._meloforme___CBS_445.74__KC411762
CCGAGCGAGGG-CCCTCTGGGTCCAACCTCCCACCCGTGTTT-ATCGTACCT-TGTTGCT
TCGGCGGGCCCGCCGTCATGGCCGCCGGGGGGCACC-CGCCCCCGGGCCCGCGCCCGCCG
AAG--ACACCCCTGAACGC-TGTCTGAAGATTGCAGTCTGAGC-GATTAGCTAAATCAGT
TAAAACTTTCAACAACGGATCTCTTGGTTCCGGCATCGATGAAGAACGCAGCGAAATGCG
ATAAGTAATGTGAATTGCAGAATTCAGTGAATCATCGAGTCTTTGAACGCACATTGCGCC
CCCTGGTATTCCGGGGGGCATGCCTGTCCGAGCGTCATTGCTGCCCTCAAGCACGGCTTG
TGTGTTGGGCCCCCGCCCCCCGGTTCC-GGGGGGCGGGCCCGAAAGGCAGCGGCGGCACC
GCGTCCGGTCCTCGAGCGTATGGGGCTTCGTCACCCGCTC-TGTAGGCCCGGCCGGCGCC
CGCCGGCGA-CCCCCATCAATCTTT-CCA
>P._ortum___CV102__JX091427
CCGAGTGAGGG-CCCTCTGGGTCCAACCTCCCACCCGTGTTT-ATCATACCT-AGTTGCT
TCGGCGGGCCCGCCGTCATGGCCGCCGGGGGGCACC-CGCCCCCGGGCCCGCGCCCGCCG
AAG--CCCCCCCTGAACGC-TGTCTGAAGATTGCAGTCTGAGC-GATTAGCTAAATCAGT
TAAAACTTTCAACAACGGATCTCTTGGTTCCGGCATCGATGAAGAACGCAGCGAAATGCG
ATAAGTAATGTGAATTGCAGAATTCAGTGAATCATCGAGTCTTTGAACGCACATTGCGCC
CCCTGGTATTCCGGGGGGCATGCCTGTCCGAGCGTCATTGCTGCCCTCAAGCACGGCTTG
TGTGTTGGGCCCCCGCCCCCCGGCTCCCGGGGGGCGGGCCCGAAAGGCAGCGGCGGCACC
GCGTCCGGTCCTCGAGCGTATGGGGCTTCGTCACCCGCTC-TGTAGGCCCGGCCGGCGCC
CGCCGGCGA-CCCCCCTCAATCTTTCTCA
>P._oxalicum_CCF2062_HE651146
CCGAGTGAGGG-CCCTCTGGGTCCAACCTCCCACCCGTGTTT-ATCGTACCT-TGTTGCT
TCGGCGGGCCCGCC-TCACGGCCGCCGGGGGGCATC-CGCCCCCGGGCCCGCGCCCGCCG
AAGACACACAAACGAACTCTTGTCTGAAGATTGCAGTCTGAGT-ACTTGACTAAATCAGT
TAAAACTTTCAACAACGGATCTCTTGGTTCCGGCATCGATGAAGAACGCAGCGAAATGCG
ATAAGTAATGTGAATTGCAGAATTCAGTGAATCATCGAGTCTTTGAACGCACATTGCGCC
CCCTGGTATTCCGGGGGGCATGCCTGTCCGAGCGTCATTGCTGCCCTCAAGCACGGCTTG
TGTGTTGGGCTCTCGCCCCCC-GCTTCCGGGGGGCGGGCCCGAAAGGCAGCGGCGGCACC
GCGTCCGGTCCTCGAGCGTATGGGGCTTCGTCACCCGCTC-TGTAGGCCCGGCCGGCGCC
CGCCGGCGAACACC-ATCAATCTTAACCA
>P._oxalicum_NRRL_787__AF033438
CCGAGTGAGGG-CCCTCTGGGTCCAACCTCCCACCCGTGTTT-ATCGTACCT-TGTTGCT
TCGGCGGGCCCGCC-TCACGGCCGCCGGGGGGCATC-CGCCCCCGGGCCCGCGCCCGCCG
AAGACACACAAACGAACTCTTGTCTGAAGATTGCAGTCTGAGT-ACTTGACTAAATCAGT
TAAAACTTTCAACAACGGATCTCTTGGTTCCGGCATCGATGAAGAACGCAGCGAAATGCG
ATAAGTAATGTGAATTGCAGAATTCAGTGAATCATCGAGTCTTTGAACGCACATTGCGCC
CCCTGGTATTCCGGGGGGCATGCCTGTCCGAGCGTCATTGCTGCCCTCAAGCACGGCTTG
TGTGTTGGGCTCTCGCCCCCC-GCTTCCGGGGGGCGGGCCCGAAAGGCAGCGGCGGCACC
GCGTCCGGTCCTCGAGCGTATGGGGCTTCGTCACCCGCTC-TGTAGGCCCGGCCGGCGCC
CGCCGGCGAACACC-ATCAATCTTAACCA
>P._oxalicum_CV822_JX091431
CCGAGTGAGGG-CCCTCTGGGTCCAACCTCCCACCCGTGTCT-ATCGTACCT-TGTTGCT
TCGGCGGGCCCGCC-TCACGGCCGCCGGGGGGCATC-CGCCCCCGGGCCCGCGCCCGCCG
AAGACACACAAACGAACTCTTGTCTGAAGATTGCAGTCTGAGT-ACTTGACTAAATCAGT
TAAAACTTTCAACAACGGATCTCTTGGTTCCGGCATCGATGAAGAACGCAGCGAAATGCG
ATAAGTAATGTGAATTGCAGAATTCAGTGAATCATCGAGTCTTTGAACGCACATTGCGCC
CCCTGGTATTCCGGGGGGCATGCCTGTCCGAGCGTCATTGCTGCCCTCAAGCACGGCTTG
TGTGTTGGGCTCTCGCCCCCC-GCTTCCGGGGGGCGGGCCCGAAAGGCAGCGGCGGCACC
GCGTCCGGTCCTCGAGCGTATGGGGCTTCGTCACCCGCTC-TGTAGGCCCGGCCGGCGCC
CGCCGGCGAACACC-ATCAATCTTAACCA
>P._raperi_CMV006G7_MK450711
CCGAGTGAGGG-CCCTCTGGGTCCAACCTCCCACCCGTGTTT-ATCATACCT-AGTTGCT
TCGGCGGGCCCGCCGCCATGGCCGCCGGGGGGCACC-CGCCCCCGGGCCCGCGCCCGCCG
AAG--ACCCCCCTGAACGC-TGTCTGAAGATTGCAGTCTGAGC-GATTAGCTAAATCAGT
TAAAACTTTCAACAACGGATCTCTTGGTTCCGGCATCGATGAAGAACGCAGCGAAATGCG
ATAAGTAATGTGAATTGCAGAATTCAGTGAATCATCGAGTCTTTGAACGCACATTGCGCC
CCCTGGTATTCCGGGGGGCATGCCTGTCCGAGCGTCATTGCTGCCCTCAAGCACGGCTTG
TGTGTTGGGC-CCCGCCCCCCGGCTCC-GGGGGGCGGGCCCGAAAGGCAGCGGCGGCACC
GCGTCCGGTCCTCGAGCGTATGGGGCTTCGTCACCCGCTC-CGTAGGCCCGGCCGGCGCC
CGCCGGCGA-CCCCCCTCAATCTTTCTCA
>P._raperi___NRRL_2674__AF033433
CCGAGTGAGGG-CCCTCTGGGTCCAACCTCCCACCCGTGTTT-ATCATACCT-AGTTGCT
TCGGCGGGCCCGCCGTCATGGCCGCCGGGGGGCACC-CGCCCCCGGGCCCGCGCCCGCCG
AAG--ACCCCCCTGAACGC-TGTCTGAAGATTGCAGTCTGAGC-GATTAGCTAAATCAGT
TAAAACTTTCAACAACGGATCTCTTGGTTCCGGCATCGATGAAGAACGCAGCGAAATGCG
ATAAGTAATGTGAATTGCAGAATTCAGTGAATCATCGAGTCTTTGAACGCACATTGCGCC
CCCTGGTATTCCGGGGGGCATGCCTGTCCGAGCGTCATTGCTGCCCTCAAGCACGGCTTG
TGTGTTGGGC-CCCGCCCCCCGGCTCC-GGGGGGCGGGCCCGAAAGGCAGCGGCGGCACC
GCGTCCGGTCCTCGAGCGTATGGGGCTTCGTCACCCGCTC-CGTAGGCCCGGCCGGCGCC
CGCCGGCGA-CCCCCCTCAATCTTTCTCA
>P.raperi CMV006H9 MK450712
TCAGTGAGGCCTTCGGACTGGCTCAGGAGGGTTGGCAACGACCCCCCAGAGCCGGAAAGTTGGTCAAACTCGGTCATTTAGAGGAAGTAAAAGTCGTAACAAGGTTTCCGTAGGTGAACCTGCGGAAGGATCATTACCGAGTGAGGGCCCTCTGGGTCCAACCTCCCACCCGTGTTTATCATACCTAGTTGCTTCGGCGGGCCCGCCGTCATGGCCGCCGGGGGGCACCCGCCCCCGGGCCCGCGCCCGCCGAAGACCCCCCTGAACGCTGTCTGAAGATTGCAGTCTGAGCGATTAGCTAAATCAGTTAAAACTTTCAACAACGGATCTCTTGGTTCCGGCATCGATGAAGAACGCAGCGAAATGCGATAAGTAATGTGAATTGCAGAATTCAGTGAATCATCGAGTCTTTGAACGCACATTGCGCCCCCTGGTATTCCGGGGGGCATGCCTGTCCGAGCGTCATTGCTGCCCTCAAGCACGGCTTGTGTGTTGGGCCCCGCCCCCCGGCTCCGGGGGGCGGGCCCGAAAGGCAGCGGCGGCACCGCGTCCGGTCCTCGAGCGTATGGGGCTTCGTCACCCGCTCCGTAGGCCCGGCCGGCGCCCGCCGGCGACCCCCCTCAATCTTTCTCAGGTTGACCTCGGATCAGGTAGGGATACCCGCTGAACTTAAGCATATCAATAAGCGGAGGAAAAGAAACCAACAGGGATTGCCTCAGTAACGGCGAGTGAAGCGGCAAGAGCTCAAATTTGAAAGCTGGCCCCTTCGGGGTCCGCGTTGTAATTTGCAGAGGATGCTTCGGGAGCGGTCCCCATCTAAGTGCCCTGGAACGGGCCGTCATAGAGGGTGAGAATCCCGTCT
>P. raperi CMV006I1 MK450713
TTCCGTAGGTGAACCTGCGGAAGGATCATTACCGAGTGAGGGCCCTCTGGGTCCAACCTCCCACCCGTGTTTATCATACCTAGTTGCTTCGGCGGGCCCGCCGTCATGGCCGCCGGGGGGCACCCGCCCCCGGGCCCGCGCCCGCCGAAGACCCCCCTGAACGCTGTCTGAAGATTTGCAGTCTGAGCGATTAGCTAAATCAGTTAAAACTTTCAACAACGGATCTCTTGGTTCCGGCATCGATGAAGAACGCAGCGAAATGCGATAAGTAATGTGAATTGCAGAATTCAGTGAATCATCGAGTCTTTGAACGCACATTGCGCCCCCTGGTATTCCGGGGGGCATGCCTGTCCGAGCGTCATTGCTGCCCTCAAGCACGGCTTGTGTGTTGGGCCCCGCCCCCCGGCTCCGGGGGGCGGGCCCGAAAGGCAGCGGCGGCACCGCGTCCGGTCCTCGAGCGTATGGGGCTTCGTCACCCGCTCCGTAGGCCCGGCCGGCGCCCGCCGGCGACCCCCCTCAATCTTTCTCAGGTTGACCTCGGATCAGGTAGGGATACCCGCTGAACTTAAGCATATCAATAAGCGGAGGAAAAGAAACCAACAGGGATTGCCTCAGTAACGGCGAGTGAAGCGGCAAGAGCTCAAATTTGAAAGCTGGCCCCCTCGGGGTCCGCGTTGTAATTTGCAGAGGATGCTTCGGGAGCGGCCCCCATCTAAGTGCCCTGGAACGGGCCGTCATAGAGGGTGAGAATCCCGTC
>P._reticulisporum___NRRL_3447__AF033437
CCGAGTGAGGG-CCCTCTGGGTCCAACCTCCCACCCGTGTTT-ATCGTACCT-TGTTGCT
TCGGCGGGCCCGCCGTCATGGCCGCCGGGGGGCATC-CGCCCCCGGGCCCGCGCCCGCCG
AAG--ACACCATTGAACTC-TGTCTGAAGATTGCAGTCTGAGC-GATTAGCTAAATCAGT
TAAAACTTTCAACAACGGATCTCTTGGTTCCGGCATCGATGAAGAACGCAGCGAAATGCG
ATAAGTAATGTGAATTGCAGAATTCAGTGAATCATCGAGTCTTTGAACGCACATTGCGCC
CCCTGGTATTCCGGGGGGCATGCCTGTCCGAGCGTCATTGCTGCCCTCAAGCACGGCTTG
TGTGTTGGGCCCCCGCCCCCCGGTTCC-GGGGGGCGGGCCCGAAAGGCAGCGGCGGCACC
GCGTCCGGTCCTCGAGCGTATGGGGCTTCGTCACCCGCTC-TGTAGGCCCGGCCGGCGCC
CGCCGGCGA-CCCCAATCAATCTTT-CCA
>P._soosanum_CCF3776_LT797554
CCGAGTGAGGG-CCCTCTGGGTCCAACCTCCCACCCGTGTTT-ATCGTACCT-TGTTGCT
TCGGCGAGCCCGCC-TCACGGCCGCCGGGGGGCATC-TGCCCCCGGGCCCGCGCTCGCCG
AAGACACACAAACGAACTCTTGTCTGAAGATTGCAGTCTGAGT-ACTTGACTAAATCAGT
TAAAACTTTCAACAACGGATCTCTTGGTTCCGGCATCGATGAAGAACGCAGCGAAATGCG
ATAAGTAATGTGAATTGCAGAATTCAGTGAATCATCGAGTCTTTGAACGCACATTGCGCC
CCCTGGTATTCCGGGGGGCATGCCTGTCCGAGCGTCATTGCTGCCCTCAAGCACGGCTTG
TGTGTTGGGCTCTCGCCCCCCCGTCTCGGGAGGGCGGGCCCGAAAGGCAGCGGCGGCACC
GCGTCCGGTCCTCGAGCGTATGGGGCTTCGTCACCCGCTC-TGTAGGCCCGGCCGGCGCC
CGCCGGCGAACACCAATCAATCTTAACCA
>P._soosanum_CCF3778__FJ430745
CCGAGTGAGGG-CCCTCTGGGTCCAACCTCCCACCCGTGTTT-ATCGTACCT-TGTTGCT
TCGGCGAGCCCGCC-TCACGGCCGCCGGGGGGCATC-TGCCCCCGGGCCCGCGCTCGCCG
AAGACACACAAACGAACTCTTGTCTGAAGATTGCAGTCTGAGT-ACTTGACTAAATCAGT
TAAAACTTTCAACAACGGATCTCTTGGTTCCGGCATCGATGAAGAACGCAGCGAAATGCG
ATAAGTAATGTGAATTGCAGAATTCAGTGAATCATCGAGTCTTTGAACGCACATTGCGCC
CCCTGGTATTCCGGGGGGCATGCCTGTCCGAGCGTCATTGCTGCCCTCAAGCACGGCTTG
TGTGTTGGGCTCTCGCCCCCCCGTCTCGGGAGGGCGGGCCCGAAAGGCAGCGGCGGCACC
GCGTCCGGTCCTCGAGCGTATGGGGCTTCGTCACCCGCTC-TGTAGGCCCGGCCGGCGCC
CGCCGGCGAACACCAATCAATCTTAACCA
>P._stolkiae___NRRL_5816__AF033444
CCGAGTGAGGG-CCCTCTGGGTCCAACCTCCCACCCGTGTCT-CTTGTACCT-TGTTGCT
TCGGTGGGCCCGCCGTCATGGCCGCCGGGGGGCATC-CGCCCCCGGGCCCGCGCCCGCCG
AAG--ACACCCCTGAACGC-TGTCTGAAGATTGCAGTCTGAGCAGATTAGCTAAATCAGT
TAAAACTTTCAACAACGGATCTCTTGGTTCCGGCATCGATGAAGAACGCAGCGAAATGCG
ATAAGTAATGTGAATTGCAGAATTCAGTGAATCATCGAGTCTTTGAACGCACATTGCGCC
CCCTGGTATTCCGGGGGGCATGCCTGTCCGAGCGTCATTGCTGCCCTCAAGCACGGCTTG
TGTGTTGGGCCCCCGCCCCCCGAGACC-GGGGGGCGGGCCCGAAAGGCAGCGGCGGCACC
GCGTCCGGTCCTCGAGCGTATGGGGCTTCGTCACCCGCTC-TGTAGGCCCGGCCGGCGCC
CGCCGGCAA-CCCCAATCAATCTAT-CCA
>P._yunnanense__NN051336__KY494990
CCGAGTGAGGG-CCCTCTGGGTCCAACCTCCCACCCGTGTTT-ATCATACCT-CGTTGCT
TCGGCGGGCCCGCCGTCATGGCCGCCGGGGGGCACC-CGCCCCCGGGCCCGCGCCCGCCG
AAG---CCCCCCTGAACGC-TGTCTGAAGATTGCAGTCTGAGC-GATTAGCTAAATCAGT
TAAAACTTTCAACAACGGATCTCTTGGTTCCGGCATCGATGAAGAACGCAGCGAAATGCG
ATAAGTAATGTGAATTGCAGAATTCAGTGAATCATCGAGTCTTTGAACGCACATTGCGCC
CCCTGGTATTCCGGGGGGCATGCCTGTCCGAGCGTCATTGCTGCCCTCAAGCACGGCTTG
TGTGTTGGGC-CCCGCCCCCCGGCTCC-GGGGGGCGGGCCCGAAAGGCAGCGGCGGCACC
GCGTCCGGTCCTCGAGCGTATGGGGCTTCGTCACCCGCTC-TGTAGGCCCGGCCGGCGCC
CGCCGGCGA-CCCCCCTCAATCTTTCTCA
>P._citrinum___NRRL_1841__AF033422
CCGAGTGCGGGCCCCTCGGGGCCCAACCTCCCACCCGTGTTG-CCCGAACCTATGTTGCC
TCGGCGGGC--------------------------------------CCCGCGCCCGCCG
ACG--GCCCCCCTGAACGC-TGTCTGAAG-TTGCAGTCTGAGACCTATAACGAAATTAGT
TAAAACTTTCAACAACGGATCTCTTGGTTCCGGCATCGATGAAGAACGCAGCGAAATGCG
ATAACTAATGTGAATTGCAGAATTCAGTGAATCATCGAGTCTTTGAACGCACATTGCGCC
CTCTGGTATTCCGGAGGGCATGCCTGTCCGAGCGTCATTGCTGCCCTCAAGCCCGGCTTG
TGTGTTGGGCCCCGTCCCCCCCGC--CGGGGGGACGGGCCCGAAAGGCAGCGGCGGCACC
GCGTCCGGTCCTCGAGCGTATGGGGCTTCGTCACCCGCTCTAGTAGGCCCGGCCGGCGCC
AGCCGACCCCCAACCTTTAATTATC-TCA
